# Supplementary material for: Proteomic and Metabolomic Signatures of Diet Quality in Young Adults
Source: Nutrients. 2024 Jan 31;16(3):429. doi: 10.3390/nu16030429 (PMC10857402; doi:10.3390/nu16030429)
Supplement: Supplementary file 1 [file nutrients-16-00429-s001.zip]

Archive with 1 entries (1 files):
- nutrients-2767944-supplementary.xlsx
