# Supplementary material for: Proteomic and Metabolomic Signatures of Diet Quality in Young Adults
Source: Nutrients. 2024 Jan 31;16(3):429. doi: 10.3390/nu16030429 (PMC10857402; doi:10.3390/nu16030429)
Supplement: Supplementary file 1 [file nutrients-16-00429-s001.zip › nutrients-2767944-supplementary.xlsx]

## Sheet: Table S1
Table S1: Annotated Metabolite Analytical Details
mz	time	mode	Number_structures	chemical_ID	MatchCategory	theoretical.mz	delta_ppm	Name	Formula	MonoisotopicMass	Adduct	Confirmed.mz	Confirmed.rt	Confirmed.adduct	rt_diff
87.0087	20.8	c18neg	1	HRELC_00461	Unique	87.0088	0.44	Pyruvate	C3H4O3	88.016	M-H	175.025	19	2M-H	1.8
88.0404	20.9	c18neg	4	HRELC_00382; HRELC_00311; HRELC_00036; HRELC_00055	Multiple; Multiple; Multiple; Multiple	88.040402466; 88.040402466; 88.040402466; 88.040402466	0.26; 0.26; 0.26; 0.26	Beta-Alanine; D-Alanine; L-Alanine; Sarcosine	C3H7NO2; C3H7NO2; C3H7NO2; C3H7NO2	89.04768; 89.04768; 89.04768; 89.04768	M-H; M-H; M-H; M-H	88.0404; 88.0404; 88.0404; 88.0404	21.2; 20.9; 20.8; 20.9	M-H; M-H; M-H; M-H	0.300000000000001; 0; 0.0999999999999979; 0
88.988	18.5	c18neg	1	HRELC_00309	Unique	88.988	0.14	Oxalate	C2H2O4	89.9953	M-H	88.988	18.7	M-H	0.2
89.0244	19.8	c18neg	2	HRELC_00102; HRELC_00030	Multiple; Multiple	89.024418049; 89.024418049	0.09; 0.09	Glyceraldehyde; Lactate	C3H6O3; C3H6O3	90.03169; 90.03169	M-H; M-H	89.0244; 89.0244	19.4; 19.3	M-H; M-H	0.400000000000002; 0.5
94.064	25.8	c18pos	1	HRELC_00261	Unique	94.0631	9.73	4-Guanidinobutyric acid	C5H11N3O2	145.085	M+ACN+2H	146.092	20.54	M+H	5.26
101.024	21.3	c18neg	2	HRELC_00412; HRELC_00503	Multiple; Multiple	101.024418049; 101.024418049	0.08; 0.08	2-Oxobutanoate; 2-Oxobutyric acid; Acetoacetate; Acetoacetic acid	C4H6O3; C4H6O3	102.03169; 102.03169	M-H; M-H	203.056099999999; 101.0244	19.8; 19.7	2M-H; M-H	1.5; 1.6
101.059	69.9	hilicpos	1	HRELC_00379	Unique	101.06	4.01	5-Valerolactone	C5H8O2	100.052	M+H	101.06	69.3	M+H	0.6
101.061	70.4	hilicneg	1	HRELC_00364	Unique	101.061	0.76	Pentanoate	C5H10O2	102.068	M-H	203.129	74.9979	2M-H	4.59789
102.02	277.9	hilicneg	1	HRELC_00284	Unique	102.02	1.01	N-Formylglycine	C3H5NO3	103.027	M-H	102.02	278.615	M-H	0.714644
102.056	19.6	c18neg	5	HRELC_00274; HRELC_00785; HRELC_00041; HRELC_00064; HRELC_00081	Multiple; Multiple; Multiple; Multiple; Multiple	102.05605253; 102.05605253; 102.05605253; 102.05605253; 102.05605253	0.32; 0.32; 0.32; 0.32; 0.32	2-Aminoisobutyrate; Alpha-aminobutyric acid; Aminoisobutanoate; Gamma-Aminobutyrate; N-Metyl-Alanine	C4H9NO2; C4H9NO2; C4H9NO2; C4H9NO2; C4H9NO2	103.06333; 103.06333; 103.06333; 103.06333; 103.06333	M-H; M-H; M-H; M-H; M-H	102.0561; 102.0561; 102.0561; 102.0561; 102.0561	21.2; 20.9; 20.8; 21; 20.9	M-H; M-H; M-H; M-H; M-H	1.6; 1.3; 1.2; 1.4; 1.3
103.004	13.8	c18neg	2	HRELC_00262; HRELC_00051	Multiple; Multiple	103.0036826; 103.0036826	0.17; 0.17	Hydroxypyruvate; Malonate	C3H4O4; C3H4O4	104.01096; 104.01096	M-H; M-H	103.003699999999; 103.003699999999	19.4; 19	M-H; M-H	5.6; 5.2
103.04	20.2	c18neg	1	HRELC_00331	Unique	103.04	0.12	2-Hydroxybutyrate	C4H8O3	104.047	M-H	103.04	19.8	M-H	0.4
104.03	15.1	c18pos	1	HRELC_00440	Unique	104.029	9.88	2-Methylcitrate	C7H10O7	206.043	M+2H	229.032	27.31	M+Na	12.21
104.035	19.8	c18neg	1	HRELC_00071	Unique	104.035	0.16	Serine	C3H7NO3	105.043	M-H	104.035	20.8	M-H	1
104.07	21.7	c18pos	1	HRELC_00274	Multiple	104.071	6.48	2-Aminoisobutyric acid	C4H9NO2	103.063	M+H	104.071	20.94	M+H	0.76
106.028	15.3	c18pos	1	HRELC_00066	Unique	106.029	8.19	Nicotinic acid	C6H5NO2	123.032	M+H-H2O	124.039	25.5601	M+H	10.2601
107.05	41.8	hilicneg	1	HRELC_00471	Unique	107.05	0.76	Benzyl Alcohol	C7H8O	108.058	M-H	107.05	55.4	M-H	13.6
110.027	266.2	hilicpos	1	HRELC_00082	Unique	110.027	0.31	Hypotaurine	C2H7NO2S	109.02	M+H	110.027	275	M+H	8.8
110.06	228.2	hilicpos	1	HRELC_00434	Multiple	110.06	0.55	2-Aminophenol	C6H7NO	109.053	M+H	110.06	231.1	M+H	2.9
111.02	126.6	hilicneg	1	HRELC_00022	Unique	111.02	0.8	Uracil	C4H4N2O2	112.027	M-H	111.02	134.703	M-H	8.10263
111.044	66.6	hilicpos	1	HRELC_00400	Unique	111.044	0.58	Pyrocatechol	C6H6O2	110.037	M+H	111.044	68.5	M+H	1.9
112.05	25.6	c18pos	1	HRELC_00063	Unique	112.051	0.96	Cytosine	C4H5N3O	111.043	M+H	112.051	20.7318	M+H	4.8682
112.052	23.2	c18neg	1	HRELC_00054	Unique	112.052	0.13	Creatinine	C4H7N3O	113.059	M-H	112.052	22	M-H	1.2
113.06	66.1	hilicpos	1	HRELC_00350	Unique	113.06	0.39	Sorbate	C6H8O2	112.052	M+H	113.06	69.4	M+H	3.3
113.061	63.6	hilicneg	1	HRELC_00715	Unique	113.061	1.21	2-Me4e-51-2-Methyl-4-pentenoic acid	C6H10O2	114.068	M-H	113.061	68.6	M-H	5
115.004	19	c18neg	2	HRELC_00424; HRELC_00363	Multiple; Multiple	115.0036826; 115.0036826	0.2; 0.2	Fumarate; Fumaric acid; Maleate	C4H4O4; C4H4O4	116.01096; 116.01096	M-H; M-H	115.003699999999; 115.003699999999	18.3; 19.8	M-H; M-H	0.699999999999999; 0.800000000000001
115.04	24.4	c18neg	1	HRELC_00786	Unique	115.04	0.24	Alpha-ketoisovaleric acid	C5H8O3	116.047	M-H	115.04	20	M-H	4.4
115.05	23.4	c18pos	1	HRELC_00014	Unique	115.05	0.99	Dihydrouracil	C4H6N2O2	114.043	M+H	132.077	22.2879	M+NH4	1.11215
115.076	74.2	hilicneg	1	HRELC_00416	Unique	115.076	0.4	Hexanoate	C6H12O2	116.084	M-H	115.076	78.31	M-H	4.11
116.071	246.4	hilicpos	1	HRELC_00033	Unique	116.071	0.13	Proline	C5H9NO2	115.063	M+H	116.071	264.7	M+H	18.3
116.072	22.4	c18neg	3	HRELC_00282; HRELC_00139; HRELC_00008	Multiple; Multiple; Multiple	116.071702594; 116.071702594; 116.071702594	0.15; 0.15; 0.15	5-Aminopentanoate; Norvaline; Valine	C5H11NO2; C5H11NO2; C5H11NO2	117.07898; 117.07898; 117.07898	M-H; M-H; M-H	116.0717; 116.0717; 116.0717	20.1; 21.4; 21.9	M-H; M-H; M-H	2.3; 1; 0.5
116.983	346.1	hilicneg	1	HRELC_00326	Unique	116.983	0.79	Mesoxalate	C3H2O5	117.99	M-H	116.983	342.296	M-H	3.80424
117.019	18	c18neg	2	HRELC_00417; HRELC_00024	Multiple; Multiple	117.01933267; 117.01933267	0.06; 0.06	Methylmalonate; Methylmalonic acid; Succinate; Succinic acid	C4H6O4; C4H6O4	118.02661; 118.02661	M-H; M-H	117.0193; 117.0193	19.5; 17.9	M-H; M-H	1.5; 0.100000000000001
117.019	313.1	hilicneg	2	HRELC_00024; HRELC_00819	Multiple; Multiple	117.01933267; 117.01933267	0.92; 0.92	Succinate; Succinic acid	C4H6O4; C4H6O4	118.02661; 118.02661	M-H; M-H	117.019334; 117.0193	325.654932; 306.5	M-H; M-H	12.554932; 6.60000000000002
117.056	21.2	c18neg	3	HRELC_00787; HRELC_00776; HRELC_00716	Multiple; Multiple; Multiple	117.055718177; 117.055718177; 117.055718177	0.1; 0.1; 0.1	2-Hydroxyisovaleric acid; 2-Methyl-3-hydroxybutyric acid; 2-OH2-Me-40-2-Hydroxy-2-methylbutyric acid	C5H10O3; C5H10O3; C5H10O3	118.06299; 118.06299; 118.06299	M-H; M-H; M-H	117.0557; 117.0557; 117.0557	19; 26.5; 19.6	M-H; M-H; M-H	2.2; 5.3; 1.6
117.066	289.5	hilicpos	1	HRELC_00048	Unique	117.066	0.05	Glycine	C2H5NO2	75.032	M+ACN+H	117.066	300.4	M+ACN+H	10.9
118.05	91	hilicpos	1	HRELC_00169	Unique	118.05	0.52	N-Acetylglycine	C4H7NO3	117.043	M+H	118.05	94.7	M+H	3.7
118.051	19.8	c18neg	3	HRELC_00315; HRELC_00006; HRELC_00079	Multiple; Multiple; Multiple	118.050967149; 118.050967149; 118.050967149	0.02; 0.02; 0.02	Allothreonine; Homoserine; Threonine	C4H9NO3; C4H9NO3; C4H9NO3	119.05824; 119.05824; 119.05824	M-H; M-H; M-H	118.051; 118.051; 118.051	20.7; 20.4; 20.9	M-H; M-H; M-H	0.899999999999999; 0.599999999999998; 1.1
118.061	289	hilicpos	1	HRELC_00050	Unique	118.061	0.32	Guanidinoacetate	C3H7N3O2	117.054	M+H	118.061	306.9	M+H	17.9
118.086	21.4	c18pos	1	HRELC_00282	Multiple	118.086	0.97	5-Aminovaleric acid	C5H11NO2	117.079	M+H	118.086	19.48	M+H	1.92
118.086	242.6	hilicpos	1	HRELC_00097	Multiple	118.086	0.21	Betaine	C5H11NO2	117.079	M+H	118.086	260.6	M+H	18
119.058	310.7	hilicpos	1	HRELC_00177	Unique	119.058	3.24	Glucosaminate	C6H13NO6	195.074	M+ACN+2H	196.082	310.4	M+H	0.3
120.081	27.2	c18pos	2	HRELC_00394; HRELC_00354	Multiple; Multiple	120.081363974; 120.081363974	5.86; 5.86	Phenylethanolamine; Tyramine	C8H11NO; C8H11NO	137.08406; 137.08406	M+H-H2O; M+H-H2O	138.091336; 138.091336	26.7292746; 21.99	M+H; M+H	0.470725399999999; 5.21
121.029	23.5	c18neg	1	HRELC_00398	Multiple	121.03	0.11	Benzoate	C7H6O2	122.037	M-H	121.029	27.3	M-H	3.8
121.03	67.3	hilicneg	3	HRELC_00357; HRELC_00426; HRELC_00797	Multiple; Multiple; Multiple	121.02950343; 121.02950343; 121.02950343	3.28; 3.28; 3.28	3-Hydroxybenzaldehyde; 4-Hydroxybenzaldehyde; Benzoic acid	C7H6O2; C7H6O2; C7H6O2	122.03678; 122.03678; 122.03678	M-H; M-H; M-H	121.029504; 121.029504; 121.0295	64.031586; 67.697574; 70.4	M-H; M-H; M-H	3.26841399999999; 0.397574000000006; 3.10000000000001
121.051	208.3	hilicneg	2	HRELC_00176; HRELC_00107	Multiple; Multiple	121.0506328; 121.0506328	0.56; 0.56	Erythritol; Threitol	C4H10O4; C4H10O4	122.05791; 122.05791	M-H; M-H	121.050634; 121.050634	217.45863; 216.189984	M-H; M-H	9.15862999999999; 7.889984
121.065	24.7	c18pos	1	HRELC_00457	Unique	121.065	0.67	Phenylacetaldehyde	C8H8O	120.058	M+H	138.091	23.2933	M+NH4	1.40667
122.022	26.3	c18neg	1	HRELC_00136	Unique	122.022	0.29	1-Aminocyclopropanecarboxylate	C4H7NO2	101.048	M+Na-2H	100.04	21.4	M-H	4.9
122.025	18.8	c18neg	1	HRELC_00066	Unique	122.025	0.02	Nicotinate	C6H5NO2	123.032	M-H	122.025	20.1	M-H	1.3
123.045	72.5	c18neg	1	HRELC_00371	Unique	123.045	0.19	3-Hydroxybenzyl Alcohol	C7H8O2	124.052	M-H	123.045	57.3	M-H	15.2
123.055	122.4	hilicpos	1	HRELC_00026	Unique	123.055	0.5	Nicotinamide	C6H6N2O	122.048	M+H	123.055	130.1	M+H	7.7
123.081	66.5	hilicpos	1	HRELC_00478	Unique	123.08	0.48	1-Phenylethanol	C8H10O	122.073	M+H	123.08	69.3	M+H	2.8
124.007	305	hilicneg	1	HRELC_00068	Unique	124.007	0.34	Taurine	C2H7NO3S	125.015	M-H	124.007	315.042	M-H	10.0419
124.051	79.2	hilicpos	1	HRELC_00413	Unique	124.05	2.79	Lipoamide	C8H15NOS2	205.06	M+ACN+2H	206.067	71.6	M+H	7.6
125.001	19.7	c18neg	1	HRELC_01258	Unique	125.001	0.88	Monoethyl phosphate	C2H7O4P	126.008	M-H	125.001	18.58	M-H	1.12
125.06	66.7	hilicpos	1	HRELC_00489	Multiple	125.06	1.16	4-Methylcatechol	C7H8O2	124.052	M+H	249.112	67.3	2M+H	0.6
127.001	25.2	c18neg	1	HRELC_00194	Unique	127.001	0.12	Glycerate	C3H6O4	106.027	M+Na-2H	105.019	19.4	M-H	5.8
128.035	19.1	c18neg	2	HRELC_00114; HRELC_00126	Multiple; Multiple	128.035317085; 128.035317085	0.02; 0.02	Oxoproline; Pyroglutamate; 5-Oxoproline	C5H7NO3; C5H7NO3	129.04259; 129.04259	M-H; M-H	128.0353; 128.0353	19.2; 19.2	M-H; M-H	0.0999999999999979; 0.0999999999999979
129.019	20.2	c18neg	3	HRELC_00477; HRELC_00820; HRELC_00453	Multiple; Multiple; Multiple	129.01933267; 129.01933267; 129.01933267	0.13; 0.13; 0.13	2-Methylmaleate; Citraconic acid; Glutaconic acid; Itaconate	C5H6O4; C5H6O4; C5H6O4	130.02661; 130.02661; 130.02661	M-H; M-H; M-H	129.0193; 129.019299999999; 129.019299999999	18.5; 18.7; 18.3	M-H; M-H; M-H	1.7; 1.5; 1.9
129.056	27.6	c18neg	2	HRELC_00458; HRELC_00561	Multiple; Multiple	129.055718177; 129.055718177	0.14; 0.14	3-Methyl-2-Oxovalerate; Ketoleucine	C6H10O3; C6H10O3	130.06299; 130.06299	M-H; M-H	129.0557; 129.0557	26.4; 31	M-H; M-H	1.2; 3.4
129.056	72.9	hilicneg	1	HRELC_00561	Unique	129.056	0.56	Ketoleucine; 2-Oxoisocaproic acid	C6H10O3	130.063	M-H	129.056	64.132	M-H	8.76799
129.092	69.1	hilicneg	1	HRELC_00541	Unique	129.092	0.18	Heptanoate	C7H14O2	130.099	M-H	129.092	66.7	M-H	2.4
130.065	230.3	hilicpos	1	HRELC_00581	Unique	130.065	0.34	Quinoline	C9H7N	129.058	M+H	147.092	212.9	M+NH4	17.4
130.086	20.3	c18pos	1	HRELC_00159	Unique	130.086	0.27	Pipecolic acid	C6H11NO2	129.079	M+H	130.086	24.923	M+H	4.623
130.087	24.2	c18neg	1	HRELC_00062	Multiple	130.087	0.48	Isoleucine	C6H13NO2	131.095	M-H	130.087	23.9	M-H	0.3
131.035	308.2	hilicneg	1	HRELC_00378	Multiple	131.035	0.36	Glutarate; Glutaric acid	C5H8O4	132.042	M-H	131.035	324.818	M-H	16.6183
131.053	91.5	hilicpos	1	HRELC_00852	Multiple	131.054	8.64	Oxamyl	C7H13N3O3S	219.068	M+ACN+2H	237.102	73.1	M+NH4	18.4
131.071	24.4	c18neg	3	HRELC_00717; HRELC_00726; HRELC_00744	Multiple; Multiple; Multiple	131.071368241; 131.071368241; 131.071368241	0.52; 0.52; 0.52	2-Ethyl2-OH-40-2-Ethyl-2-hydroxybutyric acid; 2-OH-60-2-Hydroxyhexanoic acid; 2-OH4-Me-50-2-Hydroxy-4-methylpentanoic acid	C6H12O3; C6H12O3; C6H12O3	132.07864; 132.07864; 132.07864	M-H; M-H; M-H	131.0714; 131.0714; 131.0714	19.6; 29.4; 29.2	M-H; M-H; M-H	4.8; 5; 4.8
131.083	22.9	c18neg	2	HRELC_00149; HRELC_00240	Multiple; Multiple	131.08260163; 131.08260163	0.47; 0.47	D-Ornithine; L-Ornithine	C5H12N2O2; C5H12N2O2	132.08988; 132.08988	M-H; M-H	131.0826; 131.0826	21.8; 21.8	M-H; M-H	1.1; 1.1
132.065	23.7	c18pos	4	HRELC_00219; HRELC_00299; HRELC_00260; HRELC_00145	Multiple; Multiple; Multiple; Multiple	132.065519149; 132.065519149; 132.065519149; 132.065519149	0.14; 0.14; 0.14; 0.14	Aminolevulinic acid; Cis-4-Hydroxy-D-Proline; N-Acetylalanine; Trans-4-Hydroxy-L-Proline	C5H9NO3; C5H9NO3; C5H9NO3; C5H9NO3	131.05824; 131.05824; 131.05824; 131.05824	M+H; M+H; M+H; M+H	132.065499999999; 132.065516; 132.065516; 132.065516	20.18; 21.07; 27.04; 23.2577226	M+H; M+H; M+H; M+H	3.52; 2.63; 3.34; 0.442277399999998
132.077	22.8	c18pos	1	HRELC_00017	Unique	132.077	0.02	Creatine	C4H9N3O2	131.069	M+H	132.077	22.2879	M+H	0.512147
132.102	225.6	hilicpos	2	HRELC_00095; HRELC_00283	Multiple; Multiple	132.101904657; 132.101904657	0.19; 0.19	Leucine; Norleucine	C6H13NO2; C6H13NO2	131.09463; 131.09463	M+H; M+H	132.1019; 132.1019	245.5; 242.8	M+H; M+H	19.9; 17.2
133.014	18.3	c18neg	2	HRELC_00013; HRELC_00815	Multiple; Multiple	133.01424729; 133.01424729	0.1; 0.1	Malate; Malic acid	C4H6O5; C4H6O5	134.02152; 134.02152	M-H; M-H	133.014199999999; 133.014199999999	18.2; 17.7	M-H; M-H	0.100000000000001; 0.600000000000001
133.061	286.4	hilicpos	1	HRELC_00009	Multiple	133.061	0.54	Asparagine	C4H8N2O3	132.053	M+H	133.061	297.2	M+H	10.8
134.045	278.1	hilicpos	1	HRELC_00020	Unique	134.045	0.12	Aspartate	C4H7NO4	133.038	M+H	134.045	290.4	M+H	12.3
136.04	109.7	hilicneg	1	HRELC_00377	Multiple	136.04	0.57	4-Aminobenzoate	C7H7NO2	137.048	M-H	136.04	129.437	M-H	19.7366
136.043	21.3	c18pos	1	HRELC_00093	Unique	136.043	0.04	Homocysteine	C4H9NO2S	135.035	M+H	118.033	23.4198	M+H-H2O	2.11983
137.024	34.9	c18neg	3	HRELC_00449; HRELC_00353; HRELC_00491	Multiple; Multiple; Multiple	137.024418049; 137.024418049; 137.024418049	1.01; 1.01; 1.01	3-Hydroxybenzoate; 4-Hydroxybenzoate; 4-Hydroxybenzoic acid; Salicylate	C7H6O3; C7H6O3; C7H6O3	138.03169; 138.03169; 138.03169	M-H; M-H; M-H	137.0244; 137.0244; 137.0244	19.9; 21; 37.2	M-H; M-H; M-H	15; 13.9; 2.3
137.071	19.7	c18pos	1	HRELC_00408	Unique	137.071	0	2-Hydroxypyridine	C5H5NO	95.0371	M+ACN+H	191.081	26.95	2M+H	7.25
138.054	21.9	c18pos	1	HRELC_00327	Multiple	138.055	9.3	Trigonelline	C7H7NO2	137.048	M+H	138.055	21.94	M+H	0.04
139.05	22.2	c18pos	1	HRELC_00124	Unique	139.05	0.1	Urocanate	C6H6N2O2	138.043	M+H	139.05	22.5458	M+H	0.345758
139.076	26.1	c18neg	1	HRELC_00305	Unique	139.077	3.53	Choline	C5H14NO	104.108	M+Cl	139.077	26.8	M+Cl	0.7
141.071	20.7	c18pos	1	HRELC_00441	Unique	141.071	0.07	Dihydrobiopterin	C9H13N5O3	239.102	M+ACN+2H	281.136	22.55	M+H	1.85
141.092	73.5	hilicneg	1	HRELC_00727	Unique	141.092	0.97	C81-2-Octenoic acid	C8H14O2	142.099	M-H	141.092	68	M-H	5.5
142.051	26.4	c18neg	1	HRELC_00086	Multiple	142.05	3.18	Aminoadipate	C6H11NO4	161.069	M-H2O-H	160.061	18.9	M-H	7.5
143.035	22.4	c18neg	1	HRELC_00501	Unique	143.035	0.58	3-Methylglutaconate	C6H8O4	144.042	M-H	143.035	18.5	M-H	3.9
143.108	66.6	hilicneg	2	HRELC_00720; HRELC_00534	Multiple; Multiple	143.107753749; 143.107753749	0.46; 0.46	2-Me-70-2-Methylheptanoic acid; Caprylate	C8H16O2; C8H16O2	144.11503; 144.11503	M-H; M-H	143.1078; 143.1078	58.9; 65.9	M-H; M-H	7.7; 0.699999999999989
144.046	58.8	hilicneg	1	HRELC_00806	Unique	144.045	0.57	Indole-3-aldehyde	C9H7NO	145.053	M-H	144.046	57.3	M-H	1.5
144.066	26.2	c18pos	1	HRELC_00767	Unique	144.066	0.07	2-Oxobutyric acid	C4H6O3	102.032	M+ACN+H	144.066	26.84	M+ACN+H	0.64
144.067	270.1	hilicneg	1	HRELC_00127	Multiple	144.067	0.3	4-Acetamidobutanoate	C6H11NO3	145.074	M-H	144.067	273.034	M-H	2.93407
144.078	349.9	hilicneg	1	HRELC_00261	Unique	144.078	0.34	4-Guanidinobutanoate	C5H11N3O2	145.085	M-H	144.078	343.6	M-H	6.3
145.014	18.5	c18neg	1	HRELC_00481	Unique	145.014	0.33	Oxoglutarate; 2-Oxoglutaric acid	C5H6O5	146.022	M-H	145.014	18.1	M-H	0.4
145.062	353.9	hilicneg	1	HRELC_00083	Unique	145.062	0.37	Glutamine	C5H10N2O3	146.069	M-H	145.062	355.736	M-H	1.83567
145.098	23.2	c18neg	1	HRELC_00132	Unique	145.098	0.43	Lysine	C6H14N2O2	146.106	M-H	145.098	22	M-H	1.2
146.081	25.4	c18pos	2	HRELC_00127; HRELC_00790	Multiple; Multiple	146.08116921; 146.08116921	0.41; 0.41	4-Acetamidobutyric acid; 5-Hydroxypipecolic acid	C6H11NO3; C6H11NO3	145.07389; 145.07389	M+H; M+H	146.081166; 146.081169222999	29.8208838; 22.9123584	M+H; M+H	4.4208838; 2.4876416
146.118	21.3	c18pos	1	HRELC_00182	Unique	146.118	0.23	Deoxycarnitine	C7H15NO2	145.11	M+H	146.118	22.3735	M+H	1.07347
147.018	18.2	c18neg	2	HRELC_00294; HRELC_00032	Multiple; Multiple	147.017593438; 147.017593438	5.76; 5.76	4-Imidazoleacetate; Thymine	C5H6N2O2; C5H6N2O2	126.04293; 126.04293	M+Na-2H; M+Na-2H	125.0357; 125.0357	20.4; 26.4	M-H; M-H	2.2; 8.2
147.03	20.1	c18neg	3	HRELC_00756; HRELC_00778; HRELC_00320	Multiple; Multiple; Multiple	147.02989735; 147.02989735; 147.02989735	0.05; 0.05; 0.05	2-Hydroxyglutaric acid; 3-Hydroxyglutarate; Citramalate	C5H8O5; C5H8O5; C5H8O5	148.03717; 148.03717; 148.03717	M-H; M-H; M-H	147.0299; 147.0299; 147.0299	18.1; 17.7; 18.6	M-H; M-H; M-H	2; 2.4; 1.5
147.113	16.6	c18pos	1	HRELC_00035	Unique	147.113	0.58	Diethanolamine	C4H11NO2	105.079	M+ACN+H	106.086	20.6709	M+H	4.07089
148.044	296.8	hilicneg	1	HRELC_00047	Unique	148.044	0.51	Methionine	C5H11NO2S	149.051	M-H	148.044	309.387	M-H	12.5868
148.06	22	c18pos	4	HRELC_00060; HRELC_00347; HRELC_00154; HRELC_00207	Multiple; Multiple; Multiple; Multiple	148.06043377; 148.06043377; 148.06043377; 148.06043377	0.43; 0.43; 0.43; 0.43	Glutamate; N-Acetylserine; N-Methyl-D-aspartic acid; O-Acetylserine	C5H9NO4; C5H9NO4; C5H9NO4; C5H9NO4	147.05316; 147.05316; 147.05316; 147.05316	M+H; M+H; M+H; M+H	148.060436; 148.060436; 148.060436; 148.060436	22.8072534; 23.89; 23.9435328; 24.1215636	M+H; M+H; M+H; M+H	0.8072534; 1.89; 1.9435328; 2.1215636
148.061	276.7	hilicpos	1	HRELC_00154	Multiple	148.06	0.51	N-Methylaspartate	C5H9NO4	147.053	M+H	148.06	267.3	M+H	9.4
148.076	208.6	c18pos	1	HRELC_00493	Unique	148.076	0.47	3-Methyl-2-Oxindole	C9H9NO	147.068	M+H	148.076	200.235	M+H	8.36462
149.01	47.3	hilicneg	2	HRELC_00287; HRELC_00090	Multiple; Multiple	149.00916191; 149.00916191	3.14; 3.14	Meso-Tartrate; Tartrate	C4H6O6; C4H6O6	150.01644; 150.01644	M-H; M-H	149.009164; 149.009164	53.4108324; 52.0874094	M-H; M-H	6.1108324; 4.7874094
149.045	20.4	c18neg	4	HRELC_00521; HRELC_00525; HRELC_00526; HRELC_00510	Multiple; Multiple; Multiple; Multiple	149.04554742; 149.04554742; 149.04554742; 149.04554742	0.52; 0.52; 0.52; 0.52	Arabinose; Lyxose; Ribose; Xylose	C5H10O5; C5H10O5; C5H10O5; C5H10O5	150.05282; 150.05282; 150.05282; 150.05282	M-H; M-H; M-H; M-H	149.0455; 149.0455; 149.0455; 149.0455	20.1; 19.5; 21.1; 20.7	M-H; M-H; M-H; M-H	0.299999999999997; 0.899999999999999; 0.700000000000003; 0.300000000000001
149.06	68.4	hilicpos	1	HRELC_00589	Unique	149.06	1.37	Trans-Cinnamate	C9H8O2	148.052	M+H	149.06	69.5	M+H	1.1
150.056	39.7	c18neg	1	HRELC_00088	Multiple	150.056	2.91	Noradrenaline	C8H11NO3	169.074	M-H2O-H	168.067	24.2	M-H	15.5
151.026	239.3	hilicneg	1	HRELC_00039	Unique	151.026	0.46	Xanthine	C5H4N4O2	152.033	M-H	151.026	258.569	M-H	19.2686
151.04	30.9	c18neg	4	HRELC_00405; HRELC_00488; HRELC_00375; HRELC_00058	Multiple; Multiple; Multiple; Multiple	151.040068113; 151.040068113; 151.040068113; 151.040068113	0.65; 0.65; 0.65; 0.65	2-Hydroxyphenylacetate; 2-Hydroxyphenylacetic acid; 3-Hydroxyphenylacetate; Mandelate; P-Hydroxyphenylacetate; 4-Hydroxyphenylacetic acid	C8H8O3; C8H8O3; C8H8O3; C8H8O3	152.04734; 152.04734; 152.04734; 152.04734	M-H; M-H; M-H; M-H	151.0401; 151.0401; 151.0401; 151.0401	25.8; 22.4; 26.2; 19.5	M-H; M-H; M-H; M-H	5.1; 8.5; 4.7; 11.4
151.04	199.7	c18neg	2	HRELC_00470; HRELC_00502	Multiple; Multiple	151.040068113; 151.040068113	0.32; 0.32	24-Dihydroxyacetophenone; Resorcinol Monoacetate	C8H8O3; C8H8O3	152.04734; 152.04734	M-H; M-H	151.0401; 151.0401	191.7; 190.1	M-H; M-H	8; 9.59999999999999
151.04	62	hilicneg	1	HRELC_00464	Multiple	151.04	0.67	Vanillin	C8H8O3	152.047	M-H	151.04	55.9791	M-H	6.02093
151.061	23.7	c18neg	2	HRELC_00524; HRELC_00506	Multiple; Multiple	151.06119748; 151.06119748	0.12; 0.12	Arabitol; Xylitol	C5H12O5; C5H12O5	152.06847; 152.06847	M-H; M-H	151.0612; 151.0612	20.7; 20.4	M-H; M-H	3; 3.3
151.061	265.1	hilicneg	1	HRELC_00507	Multiple	151.061	0.35	Ribitol	C5H12O5	152.068	M-H	151.061	255.3	M-H	9.8
154.05	24.7	c18pos	1	HRELC_00399	Multiple	154.05	0.51	3-Amino-5-Hydroxybenzoate	C7H7NO3	153.043	M+H	154.05	24.67	M+H	0.03
154.086	37	c18pos	2	HRELC_00130; HRELC_00214	Multiple; Multiple	154.086254594; 154.086254594	0.29; 0.29	Dopamine; P-Octopamine	C8H11NO2; C8H11NO2	153.07898; 153.07898	M+H; M+H	154.086255999999; 154.086299999999	23.5005084; 20.46	M+H; M+H	13.4994916; 16.54
154.095	65.3	hilicpos	1	HRELC_00965	Unique	154.094	4.4	Fenazaquin	C20H22N2O	306.173	M+2H	307.18	73.1	M+H	7.8
155.01	226.2	hilicneg	1	HRELC_00226	Unique	155.01	0.71	Orotate	C5H4N2O4	156.017	M-H	155.01	234.1	M-H	7.9
156.028	21.4	c18neg	1	HRELC_00241	Unique	156.029	8.6	Adenine	C5H5N5	135.054	M+Na-2H	134.047	24.5	M-H	3.1
156.067	36.2	c18neg	3	HRELC_00779; HRELC_00384; HRELC_00822	Multiple; Multiple; Multiple	156.06661721; 156.06661721; 156.06661721	0.24; 0.24; 0.24	3-Methylcrotonylglycine; N-Acetylproline; Tiglylglycine	C7H11NO3; C7H11NO3; C7H11NO3	157.07389; 157.07389; 157.07389	M-H; M-H; M-H	156.0666; 156.066599999999; 156.0666	19.9; 20.4; 20.2	M-H; M-H; M-H	16.3; 15.8; 16
156.077	16.7	c18pos	1	HRELC_00314	Unique	156.077	0.05	Histidine	C6H9N3O2	155.069	M+H	156.077	18.61	M+H	1.91
157.037	227.8	hilicneg	1	HRELC_00101	Multiple	157.037	0.17	Allantoin; Allantoin	C4H6N4O3	158.044	M-H	157.037	234.41	M-H	6.60973
158.082	210.6	hilicneg	1	HRELC_00759	Unique	158.082	0.46	2-Methylbutyrylglycine	C7H13NO3	159.09	M-H	158.082	191.037	M-H	19.5625
159.03	308.2	hilicneg	2	HRELC_00771; HRELC_00455	Multiple; Multiple	159.02989735; 159.02989735	0.39; 0.39	2-Oxoadipic acid; Oxoadipate	C6H8O5; C6H8O5	160.03717; 160.03717	M-H; M-H	159.0299; 159.0299	313.5; 307.9	M-H; M-H	5.30000000000001; 0.300000000000011
159.066	306.2	hilicneg	2	HRELC_00780; HRELC_00435	Multiple; Multiple	159.06628286; 159.06628286	0.23; 0.23	3-Methyladipic acid; 6-Carboxyhexanoate	C7H12O4; C7H12O4	160.07356; 160.07356	M-H; M-H	159.0663; 159.066284	316.7; 322.199118	M-H; M-H	10.5; 15.999118
159.103	70.1	hilicneg	1	HRELC_00735	Unique	159.103	0.32	C80-3-Hydroxyoctanoic acid	C8H16O3	160.11	M-H	159.103	72.1	M-H	2
159.992	24.9	c18neg	1	HRELC_00104	Unique	159.994	8.51	(2-Aminoethyl)Phosphonate	C2H8NO3P	125.024	M+Cl	124.017	19.5	M-H	5.4
162.076	258.6	hilicpos	1	HRELC_00148	Multiple	162.076	0.04	N-Methylglutamate	C6H11NO4	161.069	M+H	162.076	262.7	M+H	4.1
162.076	22.5	c18pos	2	HRELC_00086; HRELC_00148	Multiple; Multiple	162.07608383; 162.07608383	0.22; 0.22	2-Aminoadipic acid; N-Methyl-L-glutamate	C6H11NO4; C6H11NO4	161.06881; 161.06881	M+H; M+H	162.076086; 162.076086	24.0289782; 24.2293356	M+H; M+H	1.5289782; 1.7293356
162.092	71.8	hilicpos	1	HRELC_00391	Unique	162.091	3.64	Indole-3-Ethanol	C10H11NO	161.084	M+H	162.091	71.5	M+H	0.3
162.112	20.4	c18pos	2	HRELC_00205; HRELC_00659	Multiple; Multiple	162.11246934; 162.11246934	0.37; 0.37	L-Carnitine; L-Cartinine	C7H15NO3; C7H15NO3	161.10519; 161.10519	M+H; M+H	162.112466; 162.1125	22.1875896; 18.7	M+H; M+H	1.7875896; 1.7
162.982	35	c18neg	1	HRELC_01127	Unique	162.982	0.33	Perfluoropropanoic acid	C3HF5O2	163.99	M-H	162.982	35.34	M-H	0.34
163.025	22.5	c18neg	1	HRELC_00269	Unique	163.026	8.58	24-Dihydroxypteridine	C6H4N4O2	164.033	M-H	163.026	24.1	M-H	1.6
163.04	39.4	c18neg	2	HRELC_00588; HRELC_00816	Multiple; Multiple	163.040068113; 163.040068113	0.3; 0.3	Phenylpyruvate; Phenylpyruvic acid	C9H8O3; C9H8O3	164.04734; 164.04734	M-H; M-H	163.0401; 163.0401	41; 34.8	M-H; M-H	1.6; 4.6
163.061	22.3	c18neg	3	HRELC_00111; HRELC_00146; HRELC_00277	Multiple; Multiple; Multiple	163.06119748; 163.06119748; 163.06119748	0.05; 0.05; 0.05	2-Deoxy-D-Glucose; Fucose; Rhamnose	C6H12O5; C6H12O5; C6H12O5	164.06847; 164.06847; 164.06847	M-H; M-H; M-H	163.0612; 163.0612; 163.0612	20.7; 21.2; 21.4	M-H; M-H; M-H	1.6; 1.1; 0.900000000000002
164.035	26.4	c18neg	1	HRELC_00793	Unique	164.035	0.08	4-Pyridoxolactone	C8H7NO3	165.043	M-H	164.035	24.5	M-H	1.9
164.071	26.5	c18neg	1	HRELC_00328	Unique	164.071	0.71	Epinephrine	C9H13NO3	183.09	M-H2O-H	182.082	25.3	M-H	1.2
165.019	15	c18neg	1	HRELC_00439	Unique	165.019	2.52	34 Dihydroxymandelate	C8H8O5	184.037	M-H2O-H	183.03	20.8	M-H	5.8
165.056	26.9	c18neg	1	HRELC_00761	Multiple	165.056	0.9	3-(4-hydroxyphenyl)propanoic acid	C9H10O3	166.063	M-H	165.056	20	M-H	6.9
165.056	69.4	hilicneg	1	HRELC_00427	Unique	165.056	0.19	3-(2-Hydroxyphenyl)Propanoate	C9H10O3	166.063	M-H	165.056	82.6638	M-H	13.2638
165.102	67.8	hilicpos	1	HRELC_00866	Unique	165.102	1.22	Fenuron	C9H12N2O	164.095	M+H	165.102	72.4	M+H	4.6
166.015	337.9	hilicneg	1	HRELC_00116	Multiple	166.015	0.41	Quinolinate; Quinolinic acid	C7H5NO4	167.022	M-H	166.015	337.378	M-H	0.522388
166.051	120	hilicneg	1	HRELC_00490	Multiple	166.051	0.26	Pyridoxal	C8H9NO3	167.058	M-H	166.051	105.347	M-H	14.6534
166.086	27.4	c18pos	1	HRELC_00023	Unique	166.086	0.45	Phenylalanine	C9H11NO2	165.079	M+H	166.086	29.5217	M+H	2.12173
167.021	306.6	hilicneg	1	HRELC_00073	Unique	167.021	0.04	Urate	C5H4N4O3	168.028	M-H	167.021	318.894	M-H	12.294
167.035	27.8	c18neg	1	HRELC_00409	Multiple	167.035	0.97	34-Dihydroxyphenylacetate	C8H8O4	168.042	M-H	167.035	20.2	M-H	7.6
167.035	56	hilicneg	1	HRELC_00485	Multiple	167.035	0.52	Homogentisate	C8H8O4	168.042	M-H	167.035	67.3	M-H	11.3
167.997	323.1	hilicneg	1	HRELC_00153	Unique	167.997	0.61	Cysteate	C3H7NO5S	169.004	M-H	167.997	325.227	M-H	2.12723
168.065	35.3	c18pos	1	HRELC_00346	Multiple	168.066	4.87	4-Hydroxy-L-Phenylglycine	C8H9NO3	167.058	M+H	168.065	25.56	M+H	9.74
168.078	353.7	hilicneg	1	HRELC_00001	Unique	168.078	0.35	3-Methyl-L-Histidine	C7H11N3O2	169.085	M-H	168.078	355.835	M-H	2.13521
168.102	28	c18pos	1	HRELC_00428	Unique	168.102	0.62	3-Methoxytyramine	C9H13NO2	167.095	M+H	168.102	22.77	M+H	5.23
169.036	21.9	c18pos	1	HRELC_00073	Unique	169.036	0.33	Uric Acid	C5H4N4O3	168.028	M+H	169.036	23.8582	M+H	1.95821
169.048	26.8	c18neg	1	HRELC_00474	Unique	169.048	0.5	Mevalonate	C6H12O4	148.074	M+Na-2H	147.066	19.4	M-H	7.4
169.097	23.5	c18pos	1	HRELC_00218	Unique	169.097	0.79	Pyridoxamine	C8H12N2O2	168.09	M+H	169.097	21.23	M+H	2.27
169.123	231.1	c18neg	2	HRELC_00736; HRELC_00705	Multiple; Multiple	169.123403813; 169.123403813	0.44; 0.44	C101-9-Decenoic acid; C101-Cis-2-Decenoic acid	C10H18O2; C10H18O2	170.13068; 170.13068	M-H; M-H	169.1234; 169.1234	226.4; 237.8	M-H; M-H	4.69999999999999; 6.70000000000002
170.04	20	c18pos	1	HRELC_00233	Unique	170.039	5.34	AICA ribonucleotide	C9H15N4O8P	338.063	M+2H	339.07	25.8405	M+H	5.84055
170.081	29.3	c18pos	3	HRELC_00190; HRELC_00088; HRELC_00005	Multiple; Multiple; Multiple	170.08116921; 170.08116921; 170.08116921	0.35; 0.35; 0.35	6-Hydroxydopamine; Norepinephrine; Pyridoxine	C8H11NO3; C8H11NO3; C8H11NO3	169.07389; 169.07389; 169.07389	M+H; M+H; M+H	192.063108; 152.07119; 170.081166	18.2; 23.0812818; 22.8451584	M+Na; M+H-H2O; M+H	11.1; 6.2187182; 6.4548416
170.092	17.9	c18pos	1	HRELC_00001	Unique	170.092	0.6	3-Methyl-L-Histidine; 1-Methyl-L-Histidine	C7H11N3O2	169.085	M+H	170.092	20.9333	M+H	3.03329
171.006	362	hilicneg	2	HRELC_00442; HRELC_00344	Multiple; Multiple	171.006399; 171.006399	0.52; 0.52	Beta-Glycerophosphate; Glycerol 3-Phosphate	C3H9O6P; C3H9O6P	172.01368; 172.01368	M-H; M-H	171.006394; 171.006394	344.518254; 347.929404	M-H; M-H	17.481746; 14.070596
171.066	307.5	hilicneg	1	HRELC_00762	Unique	171.066	0.57	2-Octenedioic acid	C8H12O4	172.074	M-H	171.066	312.9	M-H	5.4
172.025	299.7	hilicneg	1	HRELC_00007	Unique	172.024	6.71	Guanine	C5H5N5O	151.049	M+Na-2H	150.042	281.54	M-H	18.16
172.097	36.6	c18pos	1	HRELC_00184	Unique	172.097	0.35	Mevalolactone	C6H10O3	130.063	M+ACN+H	131.07	30.9828	M+H	5.61716
173.009	18	c18neg	1	HRELC_00074	Multiple	173.009	0.82	Trans-Aconitate	C6H6O6	174.016	M-H	173.009	17.4	M-H	0.6
173.009	329.3	hilicneg	1	HRELC_00794	Multiple	173.009	0.1	Aconitic acid	C6H6O6	174.016	M-H	173.009	335	M-H	5.7
173.046	317.3	hilicneg	1	HRELC_00025	Unique	173.046	0.07	Shikimate	C7H10O5	174.053	M-H	173.046	326.5	M-H	9.2
173.057	297.7	hilicneg	1	HRELC_00158	Unique	173.057	0.63	N-Acetylasparagine	C6H10N2O4	174.064	M-H	173.057	305.365	M-H	7.66495
173.082	306.1	hilicneg	1	HRELC_00466	Unique	173.082	0.13	Suberate	C8H14O4	174.089	M-H	173.082	307.206	M-H	1.10587
173.092	276.3	hilicpos	1	HRELC_00085	Unique	173.093	2.64	Diaminopimelate	C7H14N2O4	190.095	M+H-H2O	191.103	269.7	M+H	6.6
174.041	327.1	hilicneg	1	HRELC_00170	Unique	174.041	0.25	N-Acetylaspartate	C6H9NO5	175.048	M-H	174.041	331.301	M-H	4.20141
174.052	345.3	hilicneg	1	HRELC_00313	Unique	174.052	0.17	Guanidinosuccinate	C5H9N3O4	175.059	M-H	174.052	344.804	M-H	0.496116
174.055	44.1	c18pos	2	HRELC_00430; HRELC_00446	Multiple; Multiple	174.054954466; 174.054954466	1.75; 1.75	2-Quinolinecarboxylate; 4-Quinolinecarboxylate	C10H7NO2; C10H7NO2	173.04768; 173.04768	M+H; M+H	174.054956; 174.054956	51.2440674; 26.21	M+H; M+H	7.1440674; 17.89
174.056	80	hilicneg	1	HRELC_00418	Unique	174.056	0.16	Indole-3-Acetate	C10H9NO2	175.063	M-H	174.056	94.7701	M-H	14.7701
174.088	363.7	hilicneg	1	HRELC_00069	Unique	174.088	0.2	Citrulline	C6H13N3O3	175.096	M-H	174.088	363.228	M-H	0.471892
174.113	75.4	hilicpos	1	HRELC_00469	Unique	174.112	0.64	N-Acetylleucine	C8H15NO3	173.105	M+H	174.113	73	M+H	2.4
175.025	18.7	c18neg	1	HRELC_00059	Multiple	175.025	0.64	Ascorbate	C6H8O6	176.032	M-H	175.025	19.1	M-H	0.4
175.025	140.8	hilicneg	1	HRELC_00103	Unique	175.025	0.22	D-Glucuronolactone	C6H8O6	176.032	M-H	175.025	123.539	M-H	17.2609
175.048	24.5	c18pos	2	HRELC_00463; HRELC_00019	Multiple; Multiple	175.047796402; 175.049019395	0.32; 7.31	26-Dihydroxypyridine; Deoxycytidine Monophosphate	C5H5NO2; C9H14N3O7P	111.03203; 307.05694	M+ACN+Na; M+ACN+2H	112.039306; 308.064215999999	25.93; 22.9424196	M+H; M+H	1.43; 1.5575804
175.061	26.7	c18neg	1	HRELC_00763	Unique	175.061	3.18	2-Isopropylmalic acid	C7H12O5	176.068	M-H	175.061	18.3	M-H	8.4
175.087	115.4	c18pos	1	HRELC_00420	Unique	175.087	0.34	Indole-3-Acetamide	C10H10N2O	174.079	M+H	175.087	115.299	M+H	0.100892
175.119	17.7	c18pos	1	HRELC_00144	Unique	175.119	0.18	Arginine	C6H14N4O2	174.112	M+H	175.119	21.766	M+H	4.06602
175.999	10	c18pos	1	HRELC_00099	Unique	175.999	0.81	L-Cysteinesulfinic acid	C3H7NO4S	153.01	M+Na	154.017	26.1677	M+H	16.1677
176.039	205	hilicneg	1	HRELC_00307	Unique	176.039	0.24	N-Formyl-L-Methionine	C6H11NO3S	177.046	M-H	176.039	199.558	M-H	5.44158
176.107	273.4	c18pos	1	HRELC_00873	Unique	176.108	3.4	Isoprocarb	C11H15NO2	193.11	M+H-H2O	194.118	253.71	M+H	19.69
177.04	21.5	c18neg	2	HRELC_00179; HRELC_00520	Multiple; Multiple	177.04046203; 177.04046203	0.52; 0.52	2-Keto-3-Deoxy-D-Gluconic Acid; L-Gulonolactone	C6H10O6; C6H10O6	178.04774; 178.04774	M-H; M-H	177.0405; 177.0405	19; 20.7	M-H; M-H	2.5; 0.800000000000001
178.051	204.5	hilicneg	2	HRELC_00421; HRELC_00803	Multiple; Multiple	178.050967149; 178.050967149	0.35; 0.35	Hippurate; Hippuric acid	C9H9NO3; C9H9NO3	179.05824; 179.05824	M-H; M-H	178.050964; 178.050999999999	193.991322; 185.737092	M-H; M-H	10.508678; 18.762908
179.056	22.6	c18neg	7	HRELC_00514; HRELC_00513; HRELC_00512; HRELC_00508; HRELC_00523; HRELC_00505; HRELC_00519	Multiple; Multiple; Multiple; Multiple; Multiple; Multiple; Multiple	179.0561121; 179.0561121; 179.0561121; 179.0561121; 179.0561121; 179.0561121; 179.0561121	1.02; 1.02; 1.02; 1.02; 1.02; 1.02; 1.02	Allose; Alpha-D-Glucose; Galactose; Myoinositol; Psicose; Sorbose; Tagatose	C6H12O6; C6H12O6; C6H12O6; C6H12O6; C6H12O6; C6H12O6; C6H12O6	180.06339; 180.06339; 180.06339; 180.06339; 180.06339; 180.06339; 180.06339	M-H; M-H; M-H; M-H; M-H; M-H; M-H	179.056099999999; 179.056099999999; 179.056099999999; 179.056099999999; 179.056099999999; 179.056099999999; 179.056099999999	20.4; 20.1; 20.7; 20.7; 21.1; 20.4; 20.7	M-H; M-H; M-H; M-H; M-H; M-H; M-H	2.2; 2.5; 1.9; 1.9; 1.5; 2.2; 1.9
179.056	310.6	hilicneg	2	HRELC_00040; HRELC_00509	Multiple; Multiple	179.0561121; 179.0561121	0.38; 0.38	Gulose; Mannose	C6H12O6; C6H12O6	180.06339; 180.06339	M-H; M-H	179.056114; 179.056099999999	311.971044; 293.034228	M-H; M-H	1.37104399999998; 17.565772
179.07	69.2	hilicpos	1	HRELC_01017	Unique	179.071	1.43	Flusilazole	C16H15F2N3Si	315.1	M+ACN+2H	316.108	69.5	M+H	0.3
180.066	64.3	c18pos	1	HRELC_00421	Unique	180.066	0.06	Hippurate; Hippuric acid	C9H9NO3	179.058	M+H	180.066	72.4916	M+H	8.19159
180.067	309.5	hilicneg	1	HRELC_00011	Unique	180.067	0.35	Tyrosine	C9H11NO3	181.074	M-H	180.067	321.381	M-H	11.881
180.087	25.6	c18pos	1	HRELC_00342	Unique	180.087	0.23	Galactosamine	C6H13NO5	179.079	M+H	180.087	19.5	M+H	6.1
180.087	341.9	hilicpos	2	HRELC_00263; HRELC_00108	Multiple; Multiple	180.08664852; 180.08664852	0.84; 0.84	D-Mannosamine; Glucosamine	C6H13NO5; C6H13NO5	179.07937; 179.07937	M+H; M+H	180.0866; 180.0866	347.4; 349.4	M+H; M+H	5.5; 7.5
180.102	25.4	c18pos	1	HRELC_00479	Multiple	180.102	1.36	Salsolinol	C10H13NO2	179.095	M+H	180.102	21.41	M+H	3.99
180.989	197.5	c18neg	1	HRELC_01118	Unique	180.989	2.64	3:1 Fluorotelomer alcohol	C4H3F7O	200.007	M-H2O-H	199	199.025	M-H	1.52534
181.051	74.4	hilicneg	1	HRELC_00411	Multiple	181.051	1.14	Methyl Vanillate	C9H10O4	182.058	M-H	181.051	70.6936	M-H	3.70636
181.051	196.6	hilicneg	1	HRELC_00773	Multiple	181.051	2.8	3-(3-Hydroxyphenyl)-3-hydroxypropanoic acid	C9H10O4	182.058	M-H	181.051	192.164	M-H	4.43607
181.061	73.1	hilicpos	1	HRELC_00270	Unique	181.061	0.5	6-Hydroxynicotinate	C6H5NO3	139.027	M+ACN+H	140.034	91.6	M+H	18.5
181.071	309.7	hilicneg	1	HRELC_00515	Multiple	181.072	4.98	Mannitol	C6H14O6	182.079	M-H	181.072	300.2	M-H	9.5
181.071	22.5	c18neg	2	HRELC_00113; HRELC_00517	Multiple; Multiple	181.07176216; 181.07176216	3.49; 3.49	Galactitol; Sorbitol	C6H14O6; C6H14O6	182.07904; 182.07904	M-H; M-H	181.0718; 181.0718	20.7; 20.1	M-H; M-H	1.8; 2.4
181.072	30.8	c18pos	3	HRELC_00109; HRELC_00312; HRELC_00094	Multiple; Multiple; Multiple	181.07200151; 181.07200151; 181.07200151	0.39; 0.39; 0.39	Paraxanthine; Theobromine; Theophylline	C7H8N4O2; C7H8N4O2; C7H8N4O2	180.06473; 180.06473; 180.06473	M+H; M+H; M+H	181.072005999999; 181.072005999999; 181.072005999999	35.6291688; 28.17; 36.9370836	M+H; M+H; M+H	4.8291688; 2.63; 6.1370836
182.046	52.5	hilicneg	1	HRELC_00115	Unique	182.046	0.76	4-Pyridoxate	C8H9NO4	183.053	M-H	182.046	59.9295	M-H	7.42946
182.058	72.1	hilicpos	1	HRELC_00486	Unique	182.058	1.09	Indoleacetaldehyde	C10H9NO	159.068	M+Na	160.076	81.5	M+H	9.4
183.027	22.6	c18neg	3	HRELC_00760; HRELC_00824; HRELC_00140	Multiple; Multiple; Multiple	183.02748942; 183.02748942; 183.02748942	0.22; 0.22; 0.22	2-Hydroxyadipic acid; 3-Hydroxyadipic acid; 3-Hydroxymethylglutarate; 3-Hydroxy-3-methylglutaric acid	C6H10O5; C6H10O5; C6H10O5	162.05282; 162.05282; 162.05282	M+Na-2H; M+Na-2H; M+Na-2H	161.0455; 161.0455; 161.0455	18.1; 17.4; 18.3	M-H; M-H; M-H	4.5; 5.2; 4.3
183.066	26.2	c18neg	1	HRELC_00487	Multiple	183.066	1.87	4-Hydroxy-3-Methoxyphenylglycol	C9H12O4	184.074	M-H	183.066	23.1	M-H	3.1
183.067	68.6	hilicneg	1	HRELC_00188	Multiple	183.067	1.51	Phosphorylcholine	C5H15NO4P	184.074	M-H	183.067	71.2	M-H	2.6
184.018	8.2	c18pos	2	HRELC_01144; HRELC_00834	Multiple; Multiple	184.01915869; 184.01917735	8.42; 8.52	2-Aminohexafluoropropan-2-ol; Acephate	C3H3F6NO; C4H10NO3PS	183.01188; 183.0119	M+H; M+H	225.0457; 184.019175999999	25.7; 27.98	M+ACN+H; M+H	17.5; 19.78
184.06	25.1	c18pos	1	HRELC_00115	Unique	184.06	0.67	4-Pyridoxic acid	C8H9NO4	183.053	M+H	184.06	27.374	M+H	2.27399
184.073	21.3	c18neg	1	HRELC_00193	Unique	184.073	0.09	5-Methylcytosine	C5H7N3O	125.059	M+Hac-H	124.052	23.2	M-H	1.9
185.103	25.6	c18pos	2	HRELC_00904; HRELC_01256	Multiple; Multiple	185.10389032; 185.104916455	3.51; 9.06	Dinotefuran; Nicotine	C7H14N4O3; C10H14N2	202.10659; 162.1157	M+H-H2O; M+Na	203.113866; 163.1229745	42.4869324; 17.74	M+H; M+H	16.8869324; 7.86
185.154	245	c18pos	1	HRELC_00728	Unique	185.154	0.3	C111-Undecylenic acid	C11H20O2	184.146	M+H	226.18	235.182	M+ACN+H	9.81837
187.007	79.7	c18neg	1	HRELC_00395	Unique	187.006	5.44	Thiopurine S-Methylether	C6H6N4S	166.031	M+Na-2H	165.024	63.3	M-H	16.4
187.109	337.2	hilicneg	1	HRELC_00215	Unique	187.109	0.39	N-Alpha-Acetyllysine	C8H16N2O3	188.116	M-H	187.109	355.1	M-H	17.9
187.134	69.7	hilicneg	2	HRELC_00406; HRELC_00738	Multiple; Multiple	187.1339685; 187.1339685	0.28; 0.28	10-Hydroxydecanoate; C100-10-Hydroxydecanoic acid	C10H20O3; C10H20O3	188.14124; 188.14124	M-H; M-H	187.133974; 187.133999999999	83.408472; 74.1	M-H; M-H	13.708472; 4.39999999999999
188.035	196.1	hilicneg	2	HRELC_00369; HRELC_00810	Multiple; Multiple	188.035317085; 188.035317085	0.28; 0.28	Kynurenate; Kynurenic acid	C10H7NO3; C10H7NO3	189.04259; 189.04259	M-H; M-H	188.035314; 188.0353	189.577104; 180.479292	M-H; M-H	6.522896; 15.620708
188.057	324.4	hilicneg	1	HRELC_00268	Unique	188.056	0.39	N-Acetylglutamate	C7H11NO5	189.064	M-H	188.056	327.595	M-H	3.19522
188.091	32.7	c18pos	3	HRELC_00777; HRELC_00467; HRELC_00472	Multiple; Multiple; Multiple	188.0917348; 188.0917348; 188.0917348	1.67; 1.67; 1.67	3-Methylglutaric acid; Adipate; Adipic acid; Monomethylglutarate	C6H10O4; C6H10O4; C6H10O4	146.05791; 146.05791; 146.05791	M+ACN+H; M+ACN+H; M+ACN+H	129.055208808; 147.065186; 169.047127999999	42.3803928; 40.0283502; 17.2112808	M+H-H2O; M+H; M+Na	9.6803928; 7.3283502; 15.4887192
189.007	16.3	c18neg	1	HRELC_01259	Unique	189.009	8.45	Diethyl phosphate	C4H11O4P	154.04	M+Cl	153.032	18.58	M-H	2.28
189.04	19.7	c18neg	1	HRELC_00729	Unique	189.041	2.18	C80-Dihydrolipoate	C8H16O2S2	208.059	M-H2O-H	103.022	20.9	M-2H	1.2
189.087	276.4	hilicpos	1	HRELC_00903	Unique	189.086	5.81	Cyromazine	C6H10N6	166.097	M+Na	167.104	257.7	M+H	18.7
189.16	17.6	c18pos	1	HRELC_01043	Unique	189.16	1.24	Propamocarb	C9H20N2O2	188.152	M+H	189.16	23.95	M+H	6.35
189.16	379	hilicpos	1	HRELC_00196	Multiple	189.16	0.6	NNN-Trimethyllysine	C9H20N2O2	188.152	M+H	189.16	395.6	M+H	16.6
190.05	74.4	hilicpos	1	HRELC_00369	Unique	190.05	0.32	Kynurenate; Kynurenic acid	C10H7NO3	189.043	M+H	190.05	82.9	M+H	8.5
190.051	26.8	c18neg	1	HRELC_00500	Unique	190.051	0.72	5-Hydroxyindoleacetate	C10H9NO3	191.058	M-H	190.051	21.8	M-H	5
190.054	207.7	hilicneg	1	HRELC_00230	Unique	190.054	0.43	N-Acetylmethionine	C7H13NO3S	191.062	M-H	190.054	198.3	M-H	9.4
190.086	223.7	c18pos	1	HRELC_00774	Multiple	190.086	0.55	Indole-3-propionic acid	C11H11NO2	189.079	M+H	190.086	224.805	M+H	1.10519
190.086	68.1	hilicpos	1	HRELC_00473	Multiple	190.086	0.82	Indole-3-Methyl Acetate	C11H11NO2	189.079	M+H	190.086	68.2	M+H	0.1
191.02	18.7	c18neg	2	HRELC_00080; HRELC_00012	Multiple; Multiple	191.01972659; 191.01972659	0.61; 0.61	Citrate; Citric acid; Isocitrate	C6H8O7; C6H8O7	192.027; 192.027	M-H; M-H	191.0197; 191.0197	19.1; 17.7	M-H; M-H	0.400000000000002; 1
191.056	300.7	hilicneg	2	HRELC_00817; HRELC_00053	Multiple; Multiple	191.0561121; 191.0561121	0.25; 0.25	Quinic acid; Quinic Acid	C7H12O6; C10H13NO	192.06339; 192.06339	M-H; M-H	191.0561; 191.056114	306.4; 318.3	M-H; M-H	5.69999999999999; 17.6
191.067	320.7	hilicneg	1	HRELC_00281	Multiple	191.067	0.66	Ureidopropionate	C4H8N2O3	132.053	M+Hac-H	131.046	306.561	M-H	14.1394
191.105	22.9	c18pos	1	HRELC_00494	Unique	191.104	4.08	3-Methyladenine	C6H7N5	149.07	M+ACN+H	150.077	20.21	M+H-H2O	2.69
192.138	247.6	c18pos	1	HRELC_01272	Unique	192.138	0.47	Deet	C12H17NO	191.131	M+H	192.138	240.642	M+H	6.95805
193.035	334.8	hilicneg	2	HRELC_00295; HRELC_00120	Multiple; Multiple	193.03537665; 193.03537665	0.24; 0.24	Galacturonate; Glucuronate	C6H10O7; C6H10O7	194.04265; 194.04265	M-H; M-H	193.035374; 193.035374	352.031142; 335.353476	M-H; M-H	17.231142; 0.553475999999989
193.051	140.6	hilicneg	1	HRELC_00392	Unique	193.051	0.14	Ferulate	C10H10O4	194.058	M-H	193.051	122.839	M-H	17.7607
193.072	229.1	hilicneg	1	HRELC_00199	Multiple	193.072	0.43	Methyl Galactoside	C7H14O6	194.079	M-H	193.072	232.5	M-H	3.4
194.081	107	c18pos	1	HRELC_00758	Multiple	194.081	0.31	2-Hydroxyphenylacetic acid	C8H8O3	152.047	M+ACN+H	153.055	109.929	M+H	2.92945
195.051	310.9	hilicneg	1	HRELC_00123	Unique	195.051	0.09	Gluconate	C6H12O7	196.058	M-H	195.051	325.124	M-H	14.2241
195.088	52	c18pos	1	HRELC_00092	Multiple	195.088	0.21	Caffeine	C8H10N4O2	194.08	M+H	195.088	52.8208	M+H	0.820794
197.154	279.6	c18pos	2	HRELC_00560; HRELC_00535	Multiple; Multiple	197.153605875; 197.153605875	0.07; 0.07	Deoxycholate; Ursodeoxycholate	C24H40O4; C24H40O4	392.29266; 392.29266	M+2H; M+2H	785.592595999999; 375.28996	286.904868; 259.929786	2M+H; M+H-H2O	7.304868; 19.670214
197.155	63.3	hilicneg	1	HRELC_00722	Unique	197.155	0.34	C121-5-Dodecenoic acid	C12H22O2	198.162	M-H	197.155	58	M-H	5.3
199.17	63.1	hilicneg	1	HRELC_00557	Unique	199.17	0.43	Laurate	C12H24O2	200.178	M-H	199.17	58.9	M-H	4.2
199.18	256.6	c18pos	1	HRELC_00883	Unique	199.18	0.35	Cycluron	C11H22N2O	198.173	M+H	199.18	243.98	M+H	12.62
200.068	19.5	c18pos	1	HRELC_00802	Unique	200.067	8.58	Dihydroorotic acid	C5H6N2O4	158.033	M+ACN+H	159.04	26.1934	M+H	6.69339
201.04	308.7	hilicneg	1	HRELC_00719	Unique	201.04	0.05	2t4t-60-diacid-transtrans-Muconic acid	C6H6O4	142.027	M+Hac-H	141.019	321.723	M-H	13.0226
201.113	248.8	hilicneg	1	HRELC_00492	Unique	201.113	0.18	Sebacate	C10H18O4	202.121	M-H	201.113	249.4	M-H	0.6
202.108	80.5	hilicpos	1	HRELC_00721	Unique	202.107	0.67	33-diMe-50-33-dimethylpentanedioate	C7H12O4	160.074	M+ACN+H	161.081	73.7	M+H	6.8
203.15	17.8	c18pos	1	HRELC_00247	Unique	203.15	0.35	NN-Dimethylarginine	C8H18N4O2	202.143	M+H	203.15	19.38	M+H	1.58
204.067	174.7	hilicneg	1	HRELC_00805	Multiple	204.067	0.16	Cinnamoylglycine-trans	C11H11NO3	205.074	M-H	204.067	192.6	M-H	17.9
204.087	25	c18pos	1	HRELC_00140	Multiple	204.087	0.34	3-Hydroxy-3-methylglutaric acid; 3-Hydroxy-3-methylglutaric acid	C6H10O5	162.053	M+ACN+H	185.042	28.5277	M+Na	3.5277
204.123	21.4	c18pos	2	HRELC_00626; HRELC_00189	Multiple; Multiple	204.123034; 204.123034	0.12; 0.12	Acetyl-DL-carnitine; O-Acetylcarnitine	C9H17NO4; C9H17NO4	203.11576; 203.11576	M+H; M+H	204.123033999999; 204.123036	19.97; 23.0013174	M+H; M+H	1.43; 1.6013174
205.07	32	c18neg	2	HRELC_00456; HRELC_00349	Multiple; Multiple	205.0717598; 205.0717598	9.7; 9.7	2-Methylglutarate; Methyglutarate; 3-Methylglutaric acid	C6H10O4; C6H10O4	146.05791; 146.05791	M+Hac-H; M+Hac-H	145.0506; 145.0506	18.3; 18.5	M-H; M-H	13.7; 13.5
205.097	33.9	c18pos	1	HRELC_00098	Unique	205.097	0.12	Tryptophan	C11H12N2O2	204.09	M+H	205.097	35.9898	M+H	2.08976
205.16	323	c18neg	1	HRELC_01194	Unique	205.16	0.87	4-tert-Octylphenol	C14H22O	206.167	M-H	205.16	311.06	M-H	11.94
206.058	72.1	hilicpos	1	HRELC_00836	Unique	206.058	2.33	Monocrotophos	C7H14NO5P	223.061	M+H-H2O	224.068	75.1	M+H	3
206.081	177.1	c18pos	1	HRELC_00812	Multiple	206.081	0.24	Indolelactic acid	C11H11NO3	205.074	M+H	206.081	177.72	M+H	0.62
207.078	283.9	hilicneg	1	HRELC_00125	Unique	207.078	0.03	Kynurenine	C10H12N2O3	208.085	M-H	207.078	286.351	M-H	2.45111
208.097	74.3	hilicpos	1	HRELC_00383	Unique	208.097	0.09	N-Acetylphenylalanine	C11H13NO3	207.09	M+H	249.123	73.2	M+ACN+H	1.1
208.163	62.5	hilicpos	1	HRELC_00609	Unique	208.164	6.45	Diosgenin	C27H42O3	414.313	M+2H	415.321	66.8	M+H	4.3
209.03	18.9	c18neg	2	HRELC_00155; HRELC_00289	Multiple; Multiple	209.03029127; 209.03029127	0.77; 0.77	Galactarate; Saccharate	C6H10O8; C6H10O8	210.03757; 210.03757	M-H; M-H	209.0303; 209.0303	18.3; 18.2	M-H; M-H	0.599999999999998; 0.699999999999999
209.067	22	c18neg	1	HRELC_00180	Unique	209.067	0.61	D-Sedoheptulose	C7H14O7	210.074	M-H	209.067	20.5	M-H	1.5
211.058	26.6	c18neg	1	HRELC_00781	Unique	211.059	2.18	3-Hydroxysuberic acid	C8H14O5	190.084	M+Na-2H	189.077	17	M-H	9.6
211.133	234	c18pos	1	HRELC_00730	Unique	211.133	3.12	2t-121-diacid-Dodec-2-enedioic acid	C12H20O4	228.136	M+H-H2O	229.143	241.14	M+H	7.14016
212.002	39.3	hilicneg	1	HRELC_00251	Unique	212.002	0.08	Indoxyl Sulfate	C8H7NO4S	213.01	M-H	212.002	42.8	M-H	3.5
212.999	39.2	hilicneg	1	HRELC_00880	Unique	212.999	2.73	Diuron	C9H10Cl2N2O	232.017	M-H2O-H	231.01	52.3	M-H	13.1
213.017	148.3	hilicneg	1	HRELC_00352	Multiple	213.017	0.05	Gluconolactone	C6H10O6	178.048	M+Cl	177.04	158.892	M-H	10.5921
214.18	65.8	hilicpos	1	HRELC_00603	Unique	214.18	0.72	Decanoate	C10H20O2	172.146	M+ACN+H	214.18	67.3	M+ACN+H	1.5
215.016	32.8	c18pos	2	HRELC_00080; HRELC_00171	Multiple; Multiple	215.01622059; 215.013991635	0.65; 9.71	Citrate; Inosine 5-Diphosphate	C6H8O7; C10H14N4O11P2	192.027; 428.01343	M+Na; M+2H	215.016218; 429.020706	27.2661702; 30.3710202	M+Na; M+H	5.5338298; 2.4289798
217.048	20.1	c18neg	1	HRELC_00052	Unique	217.047	8.63	Dihydroorotate; Dihydroorotic acid	C5H6N2O4	158.033	M+Hac-H	157.025	19.3	M-H	0.8
217.108	301.9	hilicneg	1	HRELC_00782	Unique	217.108	0.4	3-Hydroxydecanedioic acid	C10H18O5	218.115	M-H	217.108	309.9	M-H	8
218.103	258.5	hilicneg	1	HRELC_00273	Unique	218.103	0.4	Pantothenate	C9H17NO5	219.111	M-H	218.103	266.624	M-H	8.12355
218.138	23	c18pos	2	HRELC_00669; HRELC_00663	Multiple; Multiple	218.13868409; 218.13868409	2.04; 2.04	Propanoylcarnitine; Propionyl-L-carnitine	C10H19NO4; C10H19NO4	217.13141; 217.13141	M+H; M+H	218.1386841; 218.1386841	22.26; 21.55	M+H; M+H	0.739999999999998; 1.45
219.077	294.5	hilicneg	1	HRELC_00310	Unique	219.078	0.35	5-Hydroxy-L-Tryptophan	C11H12N2O3	220.085	M-H	219.078	310.834	M-H	16.3343
221.059	20.2	c18neg	1	HRELC_00138	Multiple	221.06	4.9	Cystathionine	C7H14N2O4S	222.067	M-H	221.06	20.2	M-H	0
223.075	179.3	c18pos	1	HRELC_00910	Multiple	223.075	0.49	Acetamiprid	C10H11ClN4	222.067	M+H	223.074	194.568	M+H	15.2676
223.075	53	hilicpos	2	HRELC_00849; HRELC_00850	Multiple; Multiple	223.07470411; 223.07470411	0.39; 0.39	Aldicarb-sulfone; Butoxycarboxim	C7H14N2O4S; C7H14N2O4S	222.06743; 222.06743	M+H; M+H	223.0747; 223.0747	72.2; 72.2	M+H; M+H	19.2; 19.2
224.04	10.9	c18pos	1	HRELC_00335	Unique	224.037	9.25	Cytidine Diphosphate Ethanolamine	C11H20N4O11P2	446.06	M+2H	447.068	21.55	M+H	10.65
224.068	45.2	hilicneg	1	HRELC_00482	Multiple	224.069	5.24	Ethyl 3-Indoleacetate	C12H13NO2	203.095	M+Na-2H	202.087	49.9	M-H	4.7
225.054	58.5	hilicpos	2	HRELC_00837; HRELC_00841	Multiple; Multiple	225.05225113; 225.05225113	8.13; 8.13	cis-Mevinphos; trans-Mevinphos1	C7H13O6P; C7H13O6P	224.04498; 224.04498	M+H; M+H	225.0523; 225.0523	71.2; 71.2	M+H; M+H	12.7; 12.7
225.149	65.7	hilicpos	1	HRELC_00572	Unique	225.149	0.66	Methyl Jasmonate	C13H20O3	224.141	M+H	225.149	69	M+H	3.3
226.083	258.2	hilicneg	1	HRELC_00087	Unique	226.083	0.18	Deoxycytidine	C9H13N3O4	227.091	M-H	226.083	250.251	M-H	7.94899
226.084	26.8	c18pos	1	HRELC_00072	Multiple	226.083	3.85	Cytidine	C9H13N3O5	243.086	M+H-H2O	244.093	21.5233	M+H	5.27666
226.18	64.3	hilicpos	1	HRELC_00579	Multiple	226.182	8.47	Phylloquinone	C31H46O2	450.35	M+2H	451.357	66.4	M+H	2.1
227.045	13.5	c18pos	1	HRELC_00271	Unique	227.046	4.9	N-Acetylcysteine	C5H9NO3S	163.03	M+ACN+Na	164.038	30.83	M+H	17.33
227.103	26.9	c18pos	1	HRELC_00459	Unique	227.103	0.54	Porphobilinogen	C10H14N2O4	226.095	M+H	249.085	23.2933	M+Na	3.60667
227.114	395.9	hilicpos	1	HRELC_00027	Unique	227.114	0.25	Carnosine	C9H14N4O3	226.107	M+H	227.114	403.3	M+H	7.4
227.202	325.7	c18neg	2	HRELC_00686; HRELC_00546	Multiple; Multiple	227.201654132; 227.201654132	0.59; 0.59	12-Me-130-Isomyristic acid; Myristate	C14H28O2; C14H28O2	228.20893; 228.20893	M-H; M-H	227.2017; 227.201699999999	324.8; 343.4	M-H; M-H	0.899999999999977; 17.7
228.159	206	c18pos	1	HRELC_00737	Unique	228.159	0.44	C101-10-hydroxy-2-decenoic acid	C10H18O3	186.126	M+ACN+H	169.123	215.88	M+H-H2O	9.8801
228.196	254.2	c18pos	1	HRELC_00706	Unique	228.196	0.2	C110-Undecanoic acid	C11H22O2	186.162	M+ACN+H	228.196	252.799	M+ACN+H	1.40063
232.059	26.4	c18neg	1	HRELC_00291	Unique	232.059	1.74	3-Methoxytyrosine	C10H13NO4	211.084	M+Na-2H	210.077	24.1	M-H	2.3
232.154	26.2	c18pos	2	HRELC_00649; HRELC_00660	Multiple; Multiple	232.15433415; 232.15433415	0.97; 0.97	Butanoylcarnitine; Isobutyryl-L-carnitine	C11H21NO4; C11H21NO4	231.14706; 231.14706	M+H; M+H	232.154334199999; 232.154334199999	31.3; 30.5393742	M+H; M+H	5.1; 4.3393742
237.955	85.3	c18pos	1	HRELC_00374	Unique	237.954	1.74	35-Diiodo-L-Tyrosine	C9H9I2NO3	432.867	M+ACN+2H	433.874	68.7215	M+H	16.5785
238.084	33.7	hilicneg	1	HRELC_00913	Unique	238.085	3.97	Pyracarbolid	C13H15NO2	217.11	M+Na-2H	216.103	51.3	M-H	17.6
238.107	171.9	c18pos	1	HRELC_00864	Unique	238.107	1.19	3-Hydroxycarbofuran	C12H15NO4	237.1	M+H	238.107	152.49	M+H	19.41
239.017	373.8	hilicneg	1	HRELC_00037	Unique	239.017	0.14	Cystine	C6H12N2O4S2	240.024	M-H	239.017	366.4	M-H	7.4
241.072	66.2	hilicneg	1	HRELC_00381	Unique	241.073	4.93	Lumichrome	C12H10N4O2	242.08	M-H	241.073	77.9284	M-H	11.7284
241.129	389.3	hilicpos	1	HRELC_00321	Unique	241.13	0.23	Anserine	C10H16N4O3	240.122	M+H	241.13	402.1	M+H	12.8
241.144	67.2	hilicpos	1	HRELC_00930	Unique	241.145	5.07	Pyrimethanil	C12H13N3	199.111	M+ACN+H	200.118	85.2	M+H	18
241.217	59.1	hilicneg	2	HRELC_00723; HRELC_00731	Multiple; Multiple	241.217304195; 241.217304195	0.1; 0.1	12-methyl-C150-12-Methyltetradecanoic acid; C150-Pentadecanoic acid	C15H30O2; C15H30O2	242.22458; 242.22458	M-H; M-H	241.2173; 241.2173	58; 57.8	M-H; M-H	1.1; 1.3
244.154	32.8	c18pos	1	HRELC_00670	Unique	244.154	1.29	Tiglylcarnitine	C12H21NO4	243.147	M+H	244.154	38.4509	M+H	5.65092
245.077	22.5	c18pos	1	HRELC_00029	Unique	245.077	0.09	Uridine	C9H12N2O6	244.07	M+H	245.077	24.9726	M+H	2.47261
245.095	61.6	c18pos	1	HRELC_00496	Unique	245.095	1.1	Biotin	C10H16N2O3S	244.088	M+H	245.095	77.1265	M+H	15.5265
245.128	42.8	c18pos	1	HRELC_01046	Multiple	245.126	9.16	Mexacarbate	C12H18N2O2	222.137	M+Na	223.144	45.1972	M+H	2.39716
245.211	227.7	c18pos	1	HRELC_00687	Unique	245.211	0.7	2-OH-140-2-Hydroxymyristic acid	C14H28O3	244.204	M+H	262.238	222.243	M+NH4	5.45725
246.17	42.1	c18pos	3	HRELC_00627; HRELC_00661; HRELC_00671	Multiple; Multiple; Multiple	246.16998421; 246.16998421; 246.16998421	0.87; 0.87; 0.87	2-Methylbutyroylcarnitine; Isovaleryl-L-carnitine; Valeryl-L-carnitine	C12H23NO4; C12H23NO4; C12H23NO4	245.16271; 245.16271; 245.16271	M+H; M+H; M+H	246.169984199999; 246.169984199999; 246.169984199999	43.5648936; 47.7355596; 50.8711734	M+H; M+H; M+H	1.4648936; 5.6355596; 8.7711734
247.039	19	c18neg	1	HRELC_00775	Multiple	247.038	5.04	3-(3-Methoxy-4hydroxyphenyl)lactate	C10H12O5	212.068	M+Cl	211.061	19.6	M-H	0.6
247.108	79.3	hilicpos	1	HRELC_00067	Unique	247.108	0.21	N-Acetyltryptophan	C13H14N2O3	246.1	M+H	247.108	75.5	M+H	3.8
248.07	79.9	hilicpos	2	HRELC_00857; HRELC_00860	Multiple; Multiple	248.07156789; 248.07156789	6.48; 6.48	Ethiofencarb; Methiocarb	C11H15NO2S; C11H15NO2S	225.08235; 225.08235	M+Na; M+Na	226.0896; 226.0896	68.3; 68.3	M+H; M+H	11.6; 11.6
248.148	39	c18pos	1	HRELC_00638	Unique	248.149	5.96	Hydroxybutyrylcarnitine	C11H21NO5	247.142	M+H	248.149	19.78	M+H	19.22
249.022	209.1	c18neg	1	HRELC_01304	Unique	249.023	1.34	Bisphenol S	C12H10O4S	250.03	M-H	249.023	192.48	M-H	16.62
250.015	58.6	hilicpos	1	HRELC_00969	Unique	250.016	5	Clothianidin	C6H8ClN5O2S	249.009	M+H	250.016	72.6	M+H	14
250.094	146.3	hilicneg	1	HRELC_00221	Multiple	250.095	0.49	5-Deoxyadenosine	C10H13N5O3	251.102	M-H	286.071	163.2	M+Cl	16.9
253.093	23	c18neg	1	HRELC_00528	Multiple	253.093	1.22	D-Pinitol	C7H14O6	194.079	M+Hac-H	193.072	20.1	M-H	2.9
255.233	367.7	c18neg	1	HRELC_00688	Unique	255.233	1.27	14-Me-150-Isopalmitic acid	C16H32O2	256.24	M-H	255.233	368.2	M-H	0.5
255.233	58.5	hilicneg	1	HRELC_00553	Unique	255.233	0.13	Palmitate	C16H32O2	256.24	M-H	255.233	57.1	M-H	1.4
256.059	279.1	hilicneg	3	HRELC_00267; HRELC_00057; HRELC_00076	Multiple; Multiple; Multiple	256.0593392; 256.0593392; 256.0593392	0.19; 0.19; 0.19	N-Acetylgalactosamine; N-Acetylglucosamine; N-Acetylmannosamine	C8H15NO6; C8H15NO6; C8H15NO6	221.08994; 221.08994; 221.08994	M+Cl; M+Cl; M+Cl	256.059342; 256.059342; 220.082699999999	280.5126; 294.316476; 292.331082	M+Cl; M+Cl; M-H	1.4126; 15.216476; 13.231082
256.061	52.3	hilicpos	1	HRELC_00908	Unique	256.06	6.72	Imidacloprid	C9H10ClN5O2	255.052	M+H	256.06	72.1	M+H	19.8
258.206	234	c18pos	1	HRELC_00571	Unique	258.206	0.35	Omega-Hydroxydodecanoate	C12H24O3	216.173	M+ACN+H	217.18	249.16	M+H	15.1604
260.185	103.6	c18pos	1	HRELC_00629	Unique	260.186	0.79	Hexanoylcarnitine	C13H25NO4	259.178	M+H	260.186	121	M+H	17.4
261.144	34.1	c18pos	1	HRELC_00273	Unique	261.144	0.61	Pantothenic acid	C9H17NO5	219.111	M+ACN+H	220.118	28.19	M+H	5.91
262.839	233.4	c18neg	1	HRELC_01255	Unique	262.84	1.62	Pentachlorophenol	C6HCl5O	263.847	M-H	262.84	229.87	M-H	3.53
263.128	215.1	c18neg	1	HRELC_01262	Unique	263.129	3.28	Mono-2-heptyl phthalate	C15H20O4	264.136	M-H	263.129	213.86	M-H	1.24
265.144	66.7	hilicpos	1	HRELC_00938	Unique	265.145	4.2	Mepanipyrim	C14H13N3	223.111	M+ACN+H	224.118	69.3	M+H	2.6
267.998	29.3	c18neg	1	HRELC_00200	Unique	267.999	3.06	Pyridoxal-Phosphate	C8H10NO6P	247.025	M+Na-2H	246.017	19.6	M-H	9.7
269.088	175.9	hilicpos	1	HRELC_00065	Unique	269.088	0.32	Inosine	C10H12N4O5	268.081	M+H	269.088	182	M+H	6.1
269.248	393.4	c18neg	2	HRELC_00689; HRELC_00708	Multiple; Multiple	269.248604323; 269.248604323	0.98; 0.98	14-Me-160-14-Methylpalmitic acid; 15Me-160-15-Methylhexadecanoic acid	C17H34O2; C17H34O2	270.25588; 270.25588	M-H; M-H	269.2486; 269.2486	382.9; 382.9	M-H; M-H	10.5; 10.5
269.249	57.8	hilicneg	1	HRELC_00563	Unique	269.249	0.2	Heptadecanoate	C17H34O2	270.256	M-H	269.249	56.4	M-H	1.4
270.038	83.8	hilicpos	2	HRELC_00875; HRELC_00842	Multiple; Multiple	270.0404576; 270.0387874	8.25; 2.06	Forchlorfenuron; Vamidothion	C12H10ClN3O; C8H18NO4PS2	247.05124; 287.04149	M+Na; M+H-H2O	248.0585; 288.0488	70.5; 74.1	M+H; M+H	13.3; 9.7
271.07	28	c18neg	1	HRELC_00018	Unique	271.07	0.13	Hypoxanthine	C5H4N4O	136.039	2M-H	135.031	22.5	M-H	5.5
273.185	250.8	c18pos	1	HRELC_00826	Unique	273.185	0.68	17-beta Estradiol	C18H24O2	272.178	M+H	255.175	254.109	M+H-H2O	3.30924
273.185	66.2	hilicpos	1	HRELC_00533	Unique	273.185	0.38	Estradiol-17Alpha	C18H24O2	272.178	M+H	137.096	68.2	M+2H	2
275.202	59.4	hilicneg	1	HRELC_00745	Unique	275.202	0.24	C184-Stearidonic acid	C18H28O2	276.209	M-H	275.202	58	M-H	1.4
276.144	23.5	c18pos	1	HRELC_00137	Unique	276.144	0.48	Glutarylcarnitine	C12H21NO6	275.137	M+H	276.144	24.2913	M+H	0.791278
277.118	189.4	c18pos	1	HRELC_00978	Unique	277.121	8.79	Simetryn	C8H15N5S	213.105	M+ACN+Na	214.112	183.59	M+H	5.81
278.209	281.9	c18pos	1	HRELC_00707	Unique	278.209	0.32	C130-Tridecanoic acid	C13H26O2	214.193	M+ACN+Na	256.227	280.956	M+ACN+H	0.944126
279.232	63.8	hilicpos	3	HRELC_00739; HRELC_00750; HRELC_00570	Multiple; Multiple; Multiple	279.231856195; 279.231856195; 279.231856195	0.55; 0.55; 0.55	C182-11-Octadecen-9-ynoic acid; C183-9E11Z13E-Octadecatrienoic acid; Gamma-Linolenate	C18H30O2; C18H30O2; C18H30O2	278.22458; 278.22458; 278.22458	M+H; M+H; M+H	296.258399999999; 296.258399999999; 279.2319	68; 67.6; 66	M+NH4; M+NH4; M+H	4.2; 3.8; 2.2
281.113	31.7	c18pos	1	HRELC_00907	Unique	281.112	3.03	Pymetrozine	C10H11N5O	217.096	M+ACN+Na	218.104	23.34	M+H	8.36
281.248	63.8	hilicpos	3	HRELC_00718; HRELC_00724; HRELC_00565	Multiple; Multiple; Multiple	281.247506259; 281.247506259; 281.247506259	0.16; 0.16; 0.16	C181-17-Octadecynoic acid; C182-9Z11E-Octadecadienoic acid; Linoleate	C18H32O2; C18H32O2; C18H32O2	280.24023; 280.24023; 280.24023	M+H; M+H; M+H	298.274099999999; 298.274099999999; 303.2294	66.9; 67; 66	M+NH4; M+NH4; M+Na	3.10000000000001; 3.2; 2.2
281.249	58.7	hilicneg	4	HRELC_00751; HRELC_00740; HRELC_00544; HRELC_00536	Multiple; Multiple; Multiple; Multiple	281.248604323; 281.248604323; 281.248604323; 281.248604323	0.26; 0.26; 0.26; 0.26	C181-11-Octadecenoic acid; C181-6-Octadecenoic acid; Elaidate; Oleate; Petroselinate	C18H34O2; C18H34O2; C18H34O2; C18H34O2	282.25588; 282.25588; 282.25588; 282.25588	M-H; M-H; M-H; M-H	281.2486; 281.2486; 281.2486; 281.2486	57.3; 55.8; 56.8547124; 55.3	M-H; M-H; M-H; M-H	1.40000000000001; 2.90000000000001; 1.84528760000001; 3.40000000000001
282.084	298.6	hilicneg	1	HRELC_00015	Unique	282.084	1.18	Guanosine	C10H13N5O5	283.092	M-H	282.084	301.445	M-H	2.84473
283.263	378.3	c18pos	1	HRELC_00590	Unique	283.263	0.37	Oleate	C18H34O2	282.256	M+H	265.253	366.974	M+H-H2O	11.3261
283.264	58.2	hilicneg	1	HRELC_00591	Unique	283.264	0.26	Stearate	C18H36O2	284.272	M-H	283.264	55.7	M-H	2.5
284.295	406.4	c18pos	1	HRELC_00574	Unique	284.295	0.36	Hexadecanol	C16H34O	242.261	M+ACN+H	284.295	404.375	M+ACN+H	2.02474
285.124	68.3	hilicpos	1	HRELC_00869	Unique	285.121	9.11	Carbofuran	C12H15NO3	221.105	M+ACN+Na	222.113	68.6	M+H	0.3
286.201	193.4	c18pos	1	HRELC_00673	Unique	286.201	1.03	Octenoyl-L-carnitine	C25H47NO5	285.194	M+H	286.201	206.85	M+H	13.4503
287.1	79.4	hilicpos	3	HRELC_00867; HRELC_00865; HRELC_00818	Multiple; Multiple; Multiple	287.1002259; 287.1002259; 287.1002259	0.33; 0.33; 0.33	Bendiocarb; Dioxacarb; N-acetyl-tyrosine	C11H13NO4; C11H13NO4; C11H13NO4	223.08446; 223.08446; 223.08446	M+ACN+Na; M+ACN+Na; M+ACN+Na	224.0917; 224.0917; 224.0917	70.5; 70.5; 80.7	M+H; M+H; M+H	8.90000000000001; 8.90000000000001; 1.3
288.217	195.9	hilicpos	1	HRELC_00674	Unique	288.217	0.54	Octanoyl-L-carnitine	C15H29NO4	287.21	M+H	288.217	214.1	M+H	18.2
289.216	262	c18pos	1	HRELC_00829	Unique	289.216	1.3	Testosterone	C19H28O2	288.209	M+H	289.216	262.322	M+H	0.322382
291.16	235.9	c18neg	1	HRELC_01257	Unique	291.16	0.73	Monoisononyl phthalate	C17H24O4	292.167	M-H	291.16	230.73	M-H	5.17
291.16	65.3	hilicneg	1	HRELC_00575	Unique	291.162	4.64	56 Dimethylbenzimidazole	C9H10N2	146.084	2M-H	145.077	64.5	M-H	0.8
295.264	56.2	hilicneg	1	HRELC_00741	Unique	295.264	0.66	C191-10Z-Nonadecenoic acid	C19H36O2	296.272	M-H	295.264	55.8	M-H	0.4
296.259	65.6	hilicpos	1	HRELC_00552	Unique	296.258	0.59	Palmitoleate	C16H30O2	254.225	M+ACN+H	296.258	67.7	M+ACN+H	2.1
297.243	62.4	hilicneg	1	HRELC_00752	Unique	297.244	2.52	C181-12-hydroxy-9-cis-octadecenoic acid	C18H34O3	298.251	M-H	297.243	59.2	M-H	3.2
297.28	54.3	hilicneg	2	HRELC_00742; HRELC_00732	Multiple; Multiple	297.279904451; 297.279904451	0.55; 0.55	10-Me-180-10-Methyloctadecanoica0acid; C190-Nonadecanoic acid	C19H38O2; C19H38O2	298.28718; 298.28718	M-H; M-H	297.2799; 297.2799	55.8; 55.9	M-H; M-H	1.5; 1.6
298.943	217.9	c18neg	1	HRELC_01129	Unique	298.943	0.44	Potassium perfluorobutanesulfonate; Perfluorobutanesulfonic acid; Perfluorobutanesulfonic acid	C4HF9O3S	299.95	M-H	298.943	212.63	M-H	5.27
299.201	59.5	hilicneg	1	HRELC_00576	Unique	299.202	0.62	Retinoate	C20H28O2	300.209	M-H	299.202	58.6	M-H	0.9
301.118	72.7	hilicpos	2	HRELC_01047; HRELC_01048	Multiple; Multiple	301.118283; 301.118283	0.45; 0.45	Desmedipham; Phenmedipham	C16H16N2O4; C16H16N2O4	300.11101; 300.11101	M+H; M+H	318.144799999999; 318.144799999999	67.2; 67.2	M+NH4; M+NH4	5.5; 5.5
301.217	341.4	c18neg	1	HRELC_00562	Unique	301.217	1.11	Eicosapentaenoate	C20H30O2	302.225	M-H	301.217	361.3	M-H	19.9
301.238	59.6	hilicneg	1	HRELC_00599	Unique	301.238	0.34	Glycerol-Myristate	C17H34O4	302.246	M-H	301.238	57.1	M-H	2.5
302.14	66.7	hilicpos	1	HRELC_00922	Unique	302.139	5.02	Furalaxyl	C17H19NO4	301.131	M+H	302.139	68.3	M+H	1.6
302.141	301.2	c18pos	1	HRELC_00891	Multiple	302.139	7.86	Fenoxycarb	C17H19NO4	301.131	M+H	302.139	286.53	M+H	14.67
302.305	191.7	hilicpos	1	HRELC_00555	Unique	302.305	0.11	Sphinganine	C18H39NO2	301.298	M+H	302.305	203.5	M+H	11.8
303.233	338.3	c18neg	1	HRELC_00733	Unique	303.233	1.23	C204-Arachidonic acid	C20H32O2	304.24	M-H	303.233	336.4	M-H	1.9
305.249	57.2	hilicneg	1	HRELC_00734	Unique	305.249	0.31	C203-5Z8Z11Z Eicosatrienoic acid	C20H34O2	306.256	M-H	305.249	54.9	M-H	2.3
307.028	35.2	hilicneg	1	HRELC_00885	Unique	307.026	7.15	Linuron	C9H10Cl2N2O2	248.012	M+Hac-H	247.005	49.5	M-H	14.3
308.092	239.1	hilicpos	1	HRELC_00245	Unique	308.091	4.18	Glutathione Reduced	C10H17N3O6S	307.084	M+H	308.091	237.3	M+H	1.8
308.099	323.1	hilicneg	1	HRELC_00077	Unique	308.099	0.41	N-Acetylneuraminate	C11H19NO9	309.106	M-H	308.099	331.578	M-H	8.47809
309.279	426.9	c18neg	1	HRELC_00710	Unique	309.28	2.63	C201-Eicosenoic acida0	C20H38O2	310.287	M-H	309.28	428	M-H	1.1
311.295	56.3	hilicneg	1	HRELC_00558	Unique	311.296	1.14	Arachidate	C20H40O2	312.303	M-H	311.296	55	M-H	1.3
316.119	246.3	c18pos	1	HRELC_01003	Unique	316.119	0.32	Paclobutrazol	C15H20ClN3O	293.129	M+Na	294.137	264.35	M+H	18.05
316.161	306.9	c18pos	2	HRELC_01027; HRELC_00957	Multiple; Multiple	316.1580901; 316.1580901	9.36; 9.36	Ipconazole1; Ipconazole2; Tebufenpyrad	C18H24ClN3O; C18H24ClN3O	333.16079; 333.16079	M+H-H2O; M+H-H2O	334.168066; 334.168066	299.69; 316.231554	M+H; M+H	7.20999999999998; 9.33155400000004
316.248	191.1	hilicpos	1	HRELC_00652	Unique	316.248	0.24	Decanoyl-L-carnitine	C17H33NO4	315.241	M+H	316.248	208.3	M+H	17.2
317.269	62.9	hilicpos	1	HRELC_00532	Unique	317.269	0.36	Nonanoate	C9H18O2	158.131	2M+H	197.094	76.7	M+K	13.8
327.233	57.9	hilicneg	1	HRELC_00582	Unique	327.233	1.05	Docosahexaenoate	C22H32O2	328.24	M-H	327.233	55.7	M-H	2.2
329.005	270.7	c18pos	1	HRELC_01102	Unique	329.003	5.58	Methyl perfluorohexanoate	C7H3F11O2	327.996	M+H	329.003	270.5	M+H	0.2
329.019	354.9	hilicneg	1	HRELC_00220	Unique	329.016	9.12	Deoxyuridine-Monophosphate	C9H13N2O8P	308.041	M+Na-2H	307.034	342	M-H	12.9
329.029	18	c18neg	1	HRELC_00272	Unique	329.029	2.22	Inosine-Monophosphate	C10H13N4O8P	348.047	M-H2O-H	347.04	18.4	M-H	0.4
329.248	346.2	c18neg	1	HRELC_00694	Unique	329.249	1.29	C-225-Docosapentaenoic acid	C22H34O2	330.256	M-H	329.249	347.6	M-H	1.4
331.264	366	c18neg	1	HRELC_00754	Unique	331.264	1.82	C224-Docosatetraenoic acid	C22H36O2	332.272	M-H	331.264	365.6	M-H	0.4
333.144	69.7	hilicpos	1	HRELC_01004	Unique	333.148	9.65	Cyproconazole1; Cyproconazole2	C15H18ClN3O	291.114	M+ACN+H	292.121	70.4	M+H	0.7
333.28	56.1	hilicneg	1	HRELC_00755	Unique	333.28	0.04	C223-Docosatrienoic acid	C22H38O2	334.287	M-H	333.28	56.3	M-H	0.2
335.296	56	hilicneg	1	HRELC_00746	Unique	335.296	0.1	C222-1316-docosadienoic acid	C22H40O2	336.303	M-H	335.296	55.1	M-H	0.9
337.311	55.7	hilicneg	1	HRELC_00559	Unique	337.311	0.43	Erucate	C22H42O2	338.318	M-H	337.311	54.5	M-H	1.2
339.216	66.1	hilicpos	1	HRELC_00956	Unique	339.217	0.56	Piperonyl butoxide	C19H30O5	338.209	M+H	356.243	66.5	M+NH4	0.4
341.109	362.6	hilicneg	7	HRELC_00522; HRELC_00292; HRELC_00518; HRELC_00516; HRELC_00527; HRELC_00511; HRELC_00096	Multiple; Multiple; Multiple; Multiple; Multiple; Multiple; Multiple	341.10893551; 341.10893551; 341.10893551; 341.10893551; 341.10893551; 341.10893551; 341.10893551	1.04; 1.04; 1.04; 1.04; 1.04; 1.04; 1.04	Cellobiose; Lactose; Maltose; Melibiose; Palatinose; Sucrose; Trehalose	C12H22O11; C12H22O11; C12H22O11; C12H22O11; C12H22O11; C12H22O11; C12H22O11	342.11621; 342.11621; 342.11621; 342.11621; 342.11621; 342.11621; 342.11621	M-H; M-H; M-H; M-H; M-H; M-H; M-H	341.1089; 341.108934; 341.1089; 341.1089; 341.1089; 341.1089; 341.108934	360.4; 366.674298; 362.7; 377.4; 352.4; 345.847032; 366.033912	M-H; M-H; M-H; M-H; M-H; M-H; M-H	2.20000000000005; 4.074298; 0.0999999999999659; 14.8; 10.2; 16.752968; 3.43391199999996
342.264	188.7	hilicpos	1	HRELC_00653	Unique	342.264	0.07	Dodecenoylcarnitine	C19H35NO4	341.257	M+H	342.264	202.7	M+H	14
343.137	71.3	hilicpos	1	HRELC_01001	Unique	343.136	1.79	Flutriafol	C16H13F2N3O	301.103	M+ACN+H	302.11	70.4	M+H	0.9
343.995	70.4	hilicneg	1	HRELC_00890	Multiple	343.994	1.63	Diflubenzuron	C14H9ClF2N2O2	309.025	M+Cl	309.025	51.4	M-H	19
344.279	188.3	hilicpos	1	HRELC_00227	Unique	344.28	0.36	Lauroylcarnitine	C19H37NO4	343.272	M+H	344.279	200	M+H	11.7
346.259	65.8	hilicpos	1	HRELC_00753	Unique	346.259	0.2	C130-Trihydroxypalmitic acid	C16H32O5	304.225	M+ACN+H	305.232	71.7	M+H	5.9
347.22	57.2	hilicneg	1	HRELC_00483	Unique	347.222	5.6	3-Alpha11-Beta1721-Tetrahydroxy- 5-Beta-Pregnan-20-One	C21H34O5	366.241	M-H2O-H	365.233	66.3	M-H	9.1
347.221	240.3	c18pos	2	HRELC_00550; HRELC_00538	Multiple; Multiple	347.22168543; 347.22168543	0.91; 0.91	Cortexolone; Corticosterone	C21H30O4; C21H30O4	346.21441; 346.21441	M+H; M+H	347.221685999999; 347.221685999999	243.53352; 240.343326	M+H; M+H	3.23352; 0.0433259999999791
349.152	270.7	c18pos	1	HRELC_00943	Unique	349.152	1.12	Dimoxystrobin	C19H22N2O3	326.163	M+Na	327.17	288.12	M+H	17.42
353.342	54.5	hilicneg	1	HRELC_00600	Unique	353.343	0.61	Tricosanoate	C23H46O2	354.35	M-H	353.342	54.2	M-H	0.3
355.285	60.4	hilicneg	1	HRELC_00597	Unique	355.285	0.09	Oleoyl-Glycerol	C21H40O4	356.293	M-H	391.262	52.3	M+Cl	8.1
360.165	67.5	hilicpos	1	HRELC_01022	Unique	360.168	8.93	Bitertanol	C20H23N3O2	337.179	M+Na	338.186	68.6	M+H	1.1
360.274	197.7	hilicpos	1	HRELC_00662	Unique	360.274	0.75	3-hydroxydodecanoyl carnitine	C19H37NO5	359.267	M+H	360.274	216.1	M+H	18.4
361.201	223	c18pos	1	HRELC_00602	Unique	361.201	1	Cortisone	C21H28O5	360.194	M+H	361.201	224.074	M+H	1.07435
362.242	268.2	c18pos	1	HRELC_00886	Unique	362.244	4	Iprovalicarb1; Iprovalicarb2	C18H28N2O3	320.21	M+ACN+H	321.217	270.62	M+H	2.42
363.217	67.5	hilicpos	1	HRELC_00355	Unique	363.217	0.63	Cortisol	C21H30O5	362.209	M+H	363.217	72.4	M+H	4.9
364.16	69.5	hilicpos	1	HRELC_00888	Unique	364.163	8.21	Bifenazate	C17H20N2O3	300.147	M+ACN+Na	301.155	66.7	M+H	2.8
365.342	55.2	hilicneg	1	HRELC_00594	Unique	365.343	0.92	Nervonate	C24H46O2	366.35	M-H	365.342	53.8	M-H	1.4
370.295	185	hilicpos	1	HRELC_00676	Unique	370.295	0.04	Tetradecenoyl-L-carnitine	C21H39NO4	369.288	M+H	370.295	200	M+H	15
370.98	338	hilicneg	1	HRELC_00045	Multiple	370.979	4.82	2-Phosphoglycerate	C3H7O7P	185.993	2M-H	184.986	355.927	M-H	17.9275
372.065	269.2	c18pos	1	HRELC_01008	Unique	372.066	3.43	Fenarimol	C17H12Cl2N2O	330.033	M+ACN+H	331.04	273.96	M+H	4.76
372.311	184.2	hilicpos	1	HRELC_00677	Unique	372.311	0.04	Myristoyl-L-carnitine	C21H41NO4	371.304	M+H	372.311	200	M+H	15.8
373.278	56.6	hilicneg	1	HRELC_00630	Unique	373.275	8.12	Dehydrolithocholic acid	C24H38O3	374.282	M-H	373.275	62.2	M-H	5.6
374.013	22.4	c18neg	1	HRELC_00971	Unique	374.011	7.21	Mesotrione	C14H13NO7S	339.041	M+Cl	338.034	28.4791	M-H	6.07914
375.29	291.1	c18neg	2	HRELC_00539; HRELC_00639	Multiple; Multiple	375.29046913; 375.29046913	0.9; 0.9	Lithocholate; Lithocholic acid	C24H40O3; C24H40O3	376.29775; 376.29775	M-H; M-H	375.2905; 375.2905	295.8; 291.1	M-H; M-H	4.69999999999999; 0
377.145	59	c18pos	1	HRELC_00197	Unique	377.146	1.7	Riboflavin	C17H20N4O6	376.138	M+H	377.146	61.3645	M+H	2.36448
385.347	64.5	hilicpos	1	HRELC_00615	Unique	385.347	1.14	Cholesterol 5a6a-epoxide	C27H46O2	402.35	M+H-H2O	444.384	66.5	M+ACN+H	2
387.085	220.8	hilicpos	1	HRELC_00236	Unique	387.081	9.43	Cyclic Gmp	C10H12N5O7P	345.047	M+ACN+H	346.055	233	M+H	12.2
387.185	65.4	hilicneg	1	HRELC_00939	Unique	387.184	0.93	Tebufenozide	C22H28N2O2	352.215	M+Cl	351.208	49.3	M-H	16.1
387.248	192.4	hilicpos	1	HRELC_01035	Unique	387.251	7.94	Spinosad A (Spinosyn A); Spinosad (Spinosyn D)	C41H65NO10	731.461	M+ACN+2H	732.468	197.9	M+H	5.5
387.252	258.9	c18pos	1	HRELC_01035	Unique	387.251	3.11	Spinosad A (Spinosyn A)	C41H65NO10	731.461	M+ACN+2H	732.468	243.66	M+H	15.24
389.272	67.8	hilicpos	2	HRELC_00643; HRELC_00621	Multiple; Multiple	389.26922431; 389.26922431	6.54; 6.54	12-Ketochenodeoxycholic acid; 7-Ketodeoxycholic acid	C24H38O5; C24H38O5	406.27192; 406.27192	M+H-H2O; M+H-H2O	407.2792; 424.3057	71.7; 71.6	M+H; M+NH4	3.90000000000001; 3.8
391.284	63.4	hilicpos	2	HRELC_00631; HRELC_00569	Multiple; Multiple	391.28428569; 391.28428569	0.14; 0.14	7-Ketochenodeoxycholate; Bis(2-Ethylhexyl)Phthalate	C24H38O4; C24H38O4	390.27701; 390.27701	M+H; M+H	391.284299999999; 391.284299999999	68.4; 64.1	M+H; M+H	5.00000000000001; 0.699999999999996
391.285	236.6	c18neg	3	HRELC_00545; HRELC_00632; HRELC_00641	Multiple; Multiple; Multiple	391.28538375; 391.28538375; 391.28538375	0.55; 0.55; 0.55	Chenodeoxycholate; Hyodeoxycholic acid; Murideoxycholic acid	C24H40O4; C24H40O4; C24H40O4	392.29266; 392.29266; 392.29266	M-H; M-H; M-H	391.285399999999; 391.285399999999; 391.285399999999	247.3; 226.8; 221.2	M-H; M-H; M-H	10.7; 9.79999999999998; 15.4
393.188	66	hilicpos	1	HRELC_00862	Unique	393.185	9.17	Benfuracarb	C20H30N2O5S	410.188	M+H-H2O	411.195	66.4	M+H	0.4
395.389	53.5	hilicneg	1	HRELC_00747	Unique	395.389	0.16	C260-Hexacosanoic acid	C26H52O2	396.397	M-H	395.389	53.2	M-H	0.3
397.139	280.7	hilicneg	1	HRELC_00152	Unique	397.14	2.08	Thyrotropin Releasing Hormone	C16H22N6O4	362.17	M+Cl	361.163	291.723	M-H	11.023
398.936	243.6	c18neg	1	HRELC_01097	Unique	398.937	1.39	Perfluorohexanesulfonic acid; Perfluorohexanesulfonic acid; Perfluorohexanesulfonic acid	C6HF13O3S	399.944	M-H	398.937	238.981	M-H	4.61901
400.342	181.7	hilicpos	1	HRELC_00172	Unique	400.342	0.11	Palmitoylcarnitine	C23H45NO4	399.335	M+H	400.342	195.1	M+H	13.4
400.943	243.6	c18neg	1	HRELC_01086	Unique	400.946	8.54	Perfluoro-4-isopropoxybutanoic acid	C7HF13O3	379.972	M+Na-2H	378.965	225.84	M-H	17.76
401.341	420.5	c18pos	2	HRELC_00614; HRELC_00606	Multiple; Multiple	401.341406642; 401.341406642	1.44; 1.44	7-Ketocholesterol; 7alpha-Hydroxy-4-cholesten-3-one	C27H44O2; C27H44O2	400.33413; 400.33413	M+H; M+H	401.341406699999; 401.341406699999	435.027918; 421.556706	M+H; M+H	14.527918; 1.05670600000002
403.356	414.1	c18pos	2	HRELC_00607; HRELC_00664	Multiple; Multiple	403.357056706; 403.357056706	2.64; 2.64	7-Hydroxycholesterol; 7a-Hydroxycholesterol	C27H46O2; C27H46O2	402.34978; 402.34978	M+H; M+H	385.347080699999; 385.347080699999	420.58686; 420.001086	M+H-H2O; M+H-H2O	6.48685999999998; 5.90108599999996
405.224	65.3	hilicpos	1	HRELC_00419	Unique	405.227	7.32	Cortisol 21-Acetate	C23H32O6	404.22	M+H	405.227	67.7	M+H	2.4
407.28	220	c18neg	3	HRELC_00634; HRELC_00616; HRELC_00578	Multiple; Multiple; Multiple	407.28029837; 407.28029837; 407.28029837	1.35; 1.35; 1.35	Alpha-Muricholic acid; Beta-Muricholic acid; Cholate	C24H40O5; C24H40O5; C24H40O5	408.28757; 408.28757; 408.28757	M-H; M-H; M-H	407.2803; 407.2803; 407.2803	208.3; 211.4; 222.8	M-H; M-H; M-H	11.7; 8.59999999999999; 2.80000000000001
407.28	219.5	hilicneg	3	HRELC_00608; HRELC_00644; HRELC_00655	Multiple; Multiple; Multiple	407.28029837; 407.28029837; 407.28029837	0.3; 0.3; 0.3	Allocholic acid; Gama-Muricholic acid; Ursocholic acid	C24H40O5; C24H40O5; C24H40O5	408.28757; 408.28757; 408.28757	M-H; M-H; M-H	407.2803; 407.2803; 407.2803	226.95555; 200.760762; 225.3	M-H; M-H; M-H	7.45554999999999; 18.739238; 5.80000000000001
412.966	238.2	c18neg	1	HRELC_01060	Unique	412.966	0.38	Perfluorooctanoic acid; Perfluoro-n-octanoic acid	C8HF15O2	413.974	M-H	412.966	234.19	M-H	4.01
413.288	74.9	hilicpos	1	HRELC_00878	Unique	413.291	6.76	Isoproturon	C12H18N2O	206.142	2M+H	207.149	69.6	M+H	5.3
416.316	301.4	c18pos	1	HRELC_00635	Multiple	416.317	1.77	Glycolithocholic acid	C26H43NO4	433.319	M+H-H2O	434.326	290.025	M+H	11.3754
416.337	191.7	hilicpos	1	HRELC_00665	Unique	416.337	0.27	3-Hydroxyhexadecanoylcarnitine	C23H45NO5	415.33	M+H	416.337	207.5	M+H	15.8
423.324	64.4	hilicpos	1	HRELC_00606	Multiple	423.323	1.68	7a-Hydroxy-4-cholesten-3-one	C27H44O2	400.334	M+Na	401.341	66.1	M+H	1.7
424.342	180.9	hilicpos	1	HRELC_00666	Unique	424.342	0.58	Linoleyl carnitine	C25H45NO4	423.335	M+H	424.342	197.9	M+H	17
426.357	180.2	hilicpos	1	HRELC_00678	Unique	426.358	0.81	Oleoylcarnitine	C25H47NO4	425.351	M+H	426.358	196.2	M+H	16
428.374	178.4	hilicpos	1	HRELC_00679	Unique	428.373	0.46	Octadecanoylcarnitine	C25H49NO4	427.366	M+H	428.373	196.2	M+H	17.8
431.315	305.5	c18pos	1	HRELC_00610	Unique	431.316	1.2	7alpha-hydroxy-3-oxo-4-cholestenoic acid	C27H42O4	430.308	M+H	431.316	304.424	M+H	1.07603
431.316	65.4	hilicpos	1	HRELC_00610	Unique	431.316	0.03	7a-hydroxy-3-oxo-4-cholestenoic acid	C27H42O4	430.308	M+H	431.316	66.8	M+H	1.4
431.316	264.2	c18neg	1	HRELC_00645	Unique	431.316	0.57	Coprocholic Acid	C27H46O5	450.335	M-H2O-H	449.327	252.3	M-H	11.9
432.223	66.2	hilicpos	1	HRELC_00932	Unique	432.226	6.2	Methoxyfenozide	C22H28N2O3	368.21	M+ACN+Na	369.217	67.4	M+H	1.2
434.113	57.7	hilicpos	1	HRELC_00928	Unique	434.113	0.18	Mandipropamid	C23H22ClNO4	411.124	M+Na	412.131	66.5	M+H	8.8
437.215	65.7	hilicpos	1	HRELC_00451	Unique	437.218	8.65	N-Acetylserotonin	C12H14N2O2	218.106	2M+H	219.113	79	M+H	13.3
437.291	229.7	c18neg	1	HRELC_00640	Unique	437.291	0.78	Nordeoxycholic acid	C23H38O4	378.277	M+Hac-H	377.27	229.8	M-H	0.1
446.042	23.5	c18neg	1	HRELC_01271	Unique	446.045	5.73	Thifensulfuron methyl	C12H13N5O6S2	387.031	M+Hac-H	386.023	28.4804	M-H	4.98044
448.306	221.4	c18neg	1	HRELC_00636	Multiple	448.307	1.58	Glycoursodeoxycholic acid	C26H43NO5	449.314	M-H	448.307	210.5	M-H	10.9
448.307	217.6	hilicneg	2	HRELC_00397; HRELC_00667	Multiple; Multiple	448.30684747; 448.30684747	0.02; 0.02	Glycochenodeoxycholate; Glycohyodeoxcholic acid	C26H43NO5; C26H43NO5	449.31412; 449.31412	M-H; M-H	448.306844; 448.3068	200.476794; 227.5	M-H; M-H	17.123206; 9.90000000000001
448.933	253.5	c18neg	1	HRELC_01056	Unique	448.933	0.58	Perfluoroheptanesulfonic acid; Perfluoroheptanesulfonic acid	C7HF15O3S	449.941	M-H	448.933	250.503	M-H	2.99704
449.311	63.4	hilicneg	3	HRELC_00916; HRELC_00917; HRELC_00918	Multiple; Multiple; Multiple	449.3106445; 449.3106445; 449.3106445	0.99; 0.99; 0.99	Prometon; Secbumeton; Terbumeton	C10H19N5O; C10H19N5O; C10H19N5O	225.15896; 225.15896; 225.15896	2M-H; 2M-H; 2M-H	449.3106; 449.3107; 449.3108	62.1; 63.1; 64.1	2M-H; 2M-H; 2M-H	1.3; 0.299999999999997; 0.699999999999996
450.32	257.9	c18pos	1	HRELC_00397	Multiple	450.321	2.35	Glycochenodeoxycholic acid	C26H43NO5	449.314	M+H	450.321	255.5	M+H	2.4
455.22	259.8	c18neg	1	HRELC_01310	Unique	455.223	5.96	Bisphenol A	C15H16O2	228.115	2M-H	227.108	246.5	M-H	13.3
461.364	49.3	hilicneg	1	HRELC_00642	Unique	461.364	0.82	25-Hydroxycholesterol	C27H46O2	402.35	M+Hac-H	437.319	67.6972	M+Cl	18.3972
462.963	247.6	c18neg	1	HRELC_01122	Unique	462.963	0.63	Perfluorononanoic acid; Perfluoro-n-nonanoic acid	C9HF17O2	463.971	M-H	462.963	243.36	M-H	4.24
463.161	251.4	c18neg	1	HRELC_00872	Unique	463.157	7.06	Fluometuron	C10H11F3N2O	232.082	2M-H	231.075	245.582	M-H	5.81767
466.316	76	hilicpos	2	HRELC_00393; HRELC_00637	Multiple; Multiple	466.31631409; 466.31631409	0.08; 0.08	Glycocholate; Glycocholic acid	C26H43NO6; C26H43NO6	465.30904; 465.30904	M+H; M+H	466.3163; 466.3163	78.3; 77.7	M+H; M+H	2.3; 1.7
483.251	274.9	c18neg	1	HRELC_01311	Unique	483.254	5.43	Bisphenol B	C16H18O2	242.131	2M-H	241.123	257.27	M-H	17.63
498.289	225.7	c18neg	3	HRELC_00668; HRELC_00647; HRELC_00656	Multiple; Multiple; Multiple	498.28948333; 498.28948333; 498.28948333	0.05; 0.05; 0.05	Taurochenodesoxycholic acid; Taurodeoxycholic acid; Tauroursodeoxycholic acid	C26H45NO6S; C26H45NO6S; C26H45NO6S	499.29676; 499.29676; 499.29676	M-H; M-H; M-H	498.2895; 498.289499999999; 498.2895	225.1; 227.8; 213.7	M-H; M-H; M-H	0.599999999999994; 2.10000000000002; 12
498.929	261.4	c18neg	1	HRELC_01136	Multiple	498.93	2.04	Perfluorooctanesulfonic acid	C8HF17O3S	499.937	M-H	498.93	257.406	M-H	3.99388
508.954	262.3	c18neg	1	HRELC_01180	Unique	508.95	7.5	8:2 Fluorotelomer sulfonic acid; 8:2 Fluorotelomer sulfonic acid	C10H5F17O3S	527.969	M-H2O-H	526.962	246.79	M-H	15.51
512.96	256.7	c18neg	1	HRELC_01091	Unique	512.96	0.17	Perfluorodecanoic acid; Perfluoro-n-decanoic acid	C10HF19O2	513.967	M-H	512.96	252.62	M-H	4.08
514.285	153.3	hilicneg	1	HRELC_00648	Multiple	514.284	0.3	Tauro-Ô¨Ç-muricholic acid	C26H45NO7S	515.292	M-H	514.284	148.573	M-H	4.72663
514.285	206.1	hilicneg	2	HRELC_00611; HRELC_00658	Multiple; Multiple	514.28439795; 514.28439795	0.65; 0.65	Taurocholic acid; Tauromuricholic acid	C26H45NO7S; C26H45NO7S	515.29167; 515.29167	M-H; M-H	514.2844; 514.2844	193.132488; 191.439372	M-H; M-H	12.967512; 14.660628
526.989	21.9	c18neg	1	HRELC_00187	Unique	526.987	3.1	Deoxyuridine Triphosphate	C9H15N2O14P3	467.974	M+Hac-H	466.966	17.5	M-H	4.4
548.368	318.6	c18pos	1	HRELC_00407	Unique	548.372	6.28	Didecanoyl-Glycerophosphocholine	C28H56NO8P	565.374	M+H-H2O	566.382	338.551	M+H	19.9514
569.967	272.5	c18neg	1	HRELC_01204	Unique	569.967	0.16	N-Methylperfluorooctanesulfonamidoacetic acid	C11H6F17NO4S	570.975	M-H	569.967	258.72	M-H	13.78
583.254	247.5	c18pos	1	HRELC_00322	Unique	583.255	1.42	Biliverdin	C33H34N4O6	582.248	M+H	583.255	247.98	M+H	0.48
604.297	78.8	hilicpos	1	HRELC_00540	Unique	604.292	7.78	Protoporphyrin	C34H34N4O4	562.258	M+ACN+H	563.265	76.4	M+H	2.4
653.169	313.3	c18neg	1	HRELC_01014	Unique	653.174	7.06	Diclobutrazol	C15H19Cl2N3O	327.091	2M-H	653.174	304.475	2M-H	8.82534
777.693	229.2	c18pos	1	HRELC_00568	Unique	777.694	1.07	Thyroxine	C15H11I4NO4	776.687	M+H	777.694	230.508	M+H	1.30842

## Sheet: Table S2
Table S2: Protein association study results.
Gene Name	Protein Name	UniProt	Diet	Beta	SE	P Value	Q Value
ACAN	Aggrecan	P16112	DASH	-0.00617787	0.0268424	0.81829	0.970369
ACAN	Aggrecan	P16112	HEI	0.00183434	0.00240961	0.447712	0.806279
ACE2	Angiotensin-converting enzyme 2	Q9BYF1	DASH	-0.0541812	0.037845	0.154349	0.830898
ACE2	Angiotensin-converting enzyme 2	Q9BYF1	HEI	-0.0050161	0.00340192	0.142473	0.584223
ACP5	Tartrate-resistant acid phosphatase type 5	P13686	DASH	0.00861029	0.0255033	0.736132	0.947632
ACP5	Tartrate-resistant acid phosphatase type 5	P13686	HEI	-0.00268243	0.00228373	0.242048	0.668052
ACTA2	Actin alpha 2	P62736	DASH	0.0597216	0.0383156	0.121209	0.752478
ACTA2	Actin alpha 2	P62736	HEI	-0.0018577	0.00347046	0.593253	0.843595
ACY1	Aminoacylase 1	Q03154	DASH	-0.152681	0.0554626	0.0066478	0.444711
ACY1	Aminoacylase 1	Q03154	HEI	-0.0118371	0.00502033	0.0196901	0.276149
ADA2	Adenosine deaminase 2	Q9NZK5	DASH	0.00152529	0.0375826	0.967681	0.992418
ADA2	Adenosine deaminase 2	Q9NZK5	HEI	-0.00345695	0.00336779	0.306342	0.705446
ADAM15	ADAM metallopeptidase domain 15	Q13444	DASH	0.0343082	0.0272897	0.210668	0.891628
ADAM15	ADAM metallopeptidase domain 15	Q13444	HEI	-0.00074081	0.00246643	0.764326	0.898552
ADAMTS13	ADAM metallopeptidase with thrombospondin type 1 motif 13	Q76LX8	DASH	-0.0169708	0.0196923	0.390193	0.8959
ADAMTS13	ADAM metallopeptidase with thrombospondin type 1 motif 13	Q76LX8	HEI	-0.00158008	0.00177057	0.37362	0.766213
ADAMTS16	ADAM metallopeptidase with thrombospondin type 1 motif 16	Q8TE57	DASH	-0.0638911	0.0363197	0.0806217	0.646349
ADAMTS16	ADAM metallopeptidase with thrombospondin type 1 motif 16	Q8TE57	HEI	-0.00759444	0.00324056	0.020431	0.276149
ADGRE5	Adhesion G protein-coupled receptor E5	P48960	DASH	-0.0121303	0.0260555	0.642218	0.936122
ADGRE5	Adhesion G protein-coupled receptor E5	P48960	HEI	-0.00147679	0.00234169	0.529241	0.827856
ADGRG2	Adhesion G protein-coupled receptor G2	Q8IZP9	DASH	-0.0125656	0.023628	0.595655	0.931273
ADGRG2	Adhesion G protein-coupled receptor G2	Q8IZP9	HEI	-0.000937103	0.00212546	0.659933	0.873893
ADH4	Alcohol dehydrogenase 4	P08319	DASH	-0.207296	0.0924824	0.026484	0.557586
ADH4	Alcohol dehydrogenase 4	P08319	HEI	-0.0249661	0.00820398	0.00277078	0.13656
AGXT	Alanine--glyoxylate aminotransferase	P21549	DASH	-0.146889	0.0661097	0.0278075	0.557586
AGXT	Alanine--glyoxylate aminotransferase	P21549	HEI	-0.012169	0.00596012	0.0429531	0.362402
AHCY	Adenosylhomocysteinase	P23526	DASH	-0.00866672	0.0716826	0.903931	0.986495
AHCY	Adenosylhomocysteinase	P23526	HEI	-0.000597737	0.00644642	0.926248	0.96173
AK1	Adenylate kinase 1	P00568	DASH	0.0523027	0.0761504	0.493262	0.929391
AK1	Adenylate kinase 1	P00568	HEI	0.000928548	0.00685855	0.892491	0.96173
AKR1C4	Aldo-keto reductase family 1 member C4	P17516	DASH	0.0332708	0.0342266	0.332599	0.8959
AKR1C4	Aldo-keto reductase family 1 member C4	P17516	HEI	0.00277601	0.0030793	0.368783	0.766213
ALCAM	Activated leukocyte cell adhesion molecule	Q13740	DASH	-0.013589	0.0184644	0.462923	0.927794
ALCAM	Activated leukocyte cell adhesion molecule	Q13740	HEI	-0.00294404	0.00164581	0.0756909	0.490465
AMY2A	Amylase alpha 2A	P04746	DASH	0.0146466	0.0365533	0.689225	0.937082
AMY2A	Amylase alpha 2A	P04746	HEI	-0.00185804	0.0032854	0.572561	0.839568
AMY2B	Amylase alpha 2B	P19961	DASH	0.0236174	0.0366819	0.520673	0.929391
AMY2B	Amylase alpha 2B	P19961	HEI	-0.00121655	0.00330184	0.713067	0.890398
ANG	Angiogenin	P03950	DASH	-0.0295565	0.0296066	0.319758	0.8959
ANG	Angiogenin	P03950	HEI	-0.00568934	0.00263016	0.0321379	0.346487
ANGPTL1	Angiopoietin like 1	O95841	DASH	-0.0126287	0.0251209	0.615911	0.931273
ANGPTL1	Angiopoietin like 1	O95841	HEI	-0.00372948	0.00224013	0.0980585	0.536987
ANGPTL3	Angiopoietin like 3	Q9Y5C1	DASH	-0.0119126	0.0297435	0.689359	0.937082
ANGPTL3	Angiopoietin like 3	Q9Y5C1	HEI	-0.00343097	0.00266133	0.199343	0.63366
ANPEP	Alanyl aminopeptidase	P15144	DASH	-0.015657	0.0201381	0.438115	0.916059
ANPEP	Alanyl aminopeptidase	P15144	HEI	0.00174376	0.00180901	0.336652	0.744519
ANXA4	Annexin A4	P09525	DASH	-0.0378732	0.0572364	0.509194	0.929391
ANXA4	Annexin A4	P09525	HEI	0.000553792	0.00515458	0.914588	0.96173
AOC3	Amine oxidase copper containing 3	Q16853	DASH	-0.0198397	0.0231433	0.39269	0.8959
AOC3	Amine oxidase copper containing 3	Q16853	HEI	-0.000175372	0.00208635	0.933125	0.963856
APLP1	Amyloid beta precursor like protein 1	P51693	DASH	0.0410945	0.0516703	0.4277	0.913093
APLP1	Amyloid beta precursor like protein 1	P51693	HEI	0.00510378	0.0046376	0.272892	0.682229
APOM	Apolipoprotein M	O95445	DASH	0.0401848	0.0249803	0.109821	0.746259
APOM	Apolipoprotein M	O95445	HEI	-0.000745545	0.00226516	0.742518	0.890398
ART3	ADP-ribosyltransferase 3	Q13508	DASH	-0.0052387	0.0250736	0.834788	0.970369
ART3	ADP-ribosyltransferase 3	Q13508	HEI	-0.00110218	0.00225334	0.625471	0.854235
AXL	AXL receptor tyrosine kinase	P30530	DASH	-0.0265668	0.0220973	0.231183	0.8959
AXL	AXL receptor tyrosine kinase	P30530	HEI	-0.00290986	0.00198248	0.144284	0.584223
AZU1	Azurocidin 1	P20160	DASH	0.113224	0.0523293	0.0320927	0.557586
AZU1	Azurocidin 1	P20160	HEI	0.00500192	0.00476201	0.295256	0.705446
BAG6	BAG cochaperone 6	P46379	DASH	-0.0102612	0.0390875	0.793286	0.970369
BAG6	BAG cochaperone 6	P46379	HEI	-0.00170127	0.00351311	0.628915	0.854235
BLMH	Bleomycin hydrolase	Q13867	DASH	0.0120084	0.029983	0.689362	0.937082
BLMH	Bleomycin hydrolase	Q13867	HEI	0.000909949	0.00269674	0.736274	0.890398
BMP6	Bone morphogenetic protein 6	P22004	DASH	0.0037123	0.0300414	0.901821	0.986495
BMP6	Bone morphogenetic protein 6	P22004	HEI	-0.0048123	0.00267259	0.073801	0.490465
BOC	BOC cell adhesion associated	Q9BWV1	DASH	0.00890131	0.0207671	0.668818	0.937082
BOC	BOC cell adhesion associated	Q9BWV1	HEI	0.002393	0.00185832	0.199853	0.63366
BPIFB1	BPI fold containing family B member 1	Q8TDL5	DASH	0.135321	0.0638317	0.0356768	0.557586
BPIFB1	BPI fold containing family B member 1	Q8TDL5	HEI	0.0102746	0.00576524	0.0767726	0.490465
C1QTNF1	C1q and TNF related 1	Q9BXJ1	DASH	-0.0364592	0.0300308	0.226658	0.8959
C1QTNF1	C1q and TNF related 1	Q9BXJ1	HEI	-0.00336291	0.00269992	0.214893	0.63366
C2	Complement C2	P06681	DASH	-0.0180687	0.0238641	0.450164	0.927794
C2	Complement C2	P06681	HEI	-0.00274741	0.00213832	0.200853	0.63366
CA1	Carbonic anhydrase 1	P00915	DASH	0.0498878	0.0789846	0.528613	0.929391
CA1	Carbonic anhydrase 1	P00915	HEI	0.00358669	0.00710639	0.614511	0.848026
CA13	Carbonic anhydrase 13	Q8N1Q1	DASH	-0.0943449	0.0955913	0.325272	0.8959
CA13	Carbonic anhydrase 13	Q8N1Q1	HEI	-0.00629832	0.00860904	0.465573	0.813811
CA3	Carbonic anhydrase 3	P07451	DASH	0.0884471	0.0689688	0.2017	0.882374
CA3	Carbonic anhydrase 3	P07451	HEI	0.00385562	0.00622855	0.536852	0.827856
CA4	Carbonic anhydrase 4	P22748	DASH	0.0400639	0.01981	0.044936	0.557586
CA4	Carbonic anhydrase 4	P22748	HEI	-0.000123367	0.0018059	0.945629	0.970958
CA5A	Carbonic anhydrase 5A	P35218	DASH	-0.143522	0.0759359	0.0607078	0.557586
CA5A	Carbonic anhydrase 5A	P35218	HEI	-0.0226647	0.00665484	0.000849612	0.126228
CANT1	Calcium activated nucleotidase 1	Q8WVQ1	DASH	-1.43224e-05	0.0207737	0.999451	0.999451
CANT1	Calcium activated nucleotidase 1	Q8WVQ1	HEI	-0.0037596	0.0018424	0.0430681	0.362402
CASP3	Caspase 3	P42574	DASH	-0.0382935	0.0812288	0.638029	0.936122
CASP3	Caspase 3	P42574	HEI	-0.00417944	0.00730217	0.567949	0.839171
CBLIF	Cobalamin binding intrinsic factor	P27352	DASH	-0.0897956	0.0456829	0.0512132	0.557586
CBLIF	Cobalamin binding intrinsic factor	P27352	HEI	-0.00592952	0.00413282	0.153471	0.594916
CCDC80	Coiled-coil domain containing 80	Q76M96	DASH	-0.0544882	0.0349075	0.120675	0.752478
CCDC80	Coiled-coil domain containing 80	Q76M96	HEI	-0.00163259	0.00316205	0.60641	0.843595
CCL14	C-C motif chemokine ligand 14	Q16627	DASH	0.0430948	0.0334604	0.199778	0.882374
CCL14	C-C motif chemokine ligand 14	Q16627	HEI	-0.00639023	0.00297991	0.0336307	0.351593
CCL15	C-C motif chemokine ligand 15	Q16663	DASH	0.00280566	0.0454316	0.950841	0.992418
CCL15	C-C motif chemokine ligand 15	Q16663	HEI	-0.0121319	0.00396206	0.0026121	0.13656
CCL16	C-C motif chemokine ligand 16	O15467	DASH	-0.0289072	0.0531537	0.587368	0.931273
CCL16	C-C motif chemokine ligand 16	O15467	HEI	-0.00351149	0.00477608	0.463366	0.813811
CCL18	C-C motif chemokine ligand 18	P55774	DASH	0.00493334	0.0513466	0.923588	0.986495
CCL18	C-C motif chemokine ligand 18	P55774	HEI	-0.00579225	0.00459304	0.209259	0.63366
CCL27	C-C motif chemokine ligand 27	Q9Y4X3	DASH	-0.118724	0.119454	0.321901	0.8959
CCL27	C-C motif chemokine ligand 27	Q9Y4X3	HEI	-0.0213283	0.0106345	0.0467252	0.374888
CCL5	C-C motif chemokine ligand 5	P13501	DASH	-0.0466667	0.0748388	0.533875	0.929391
CCL5	C-C motif chemokine ligand 5	P13501	HEI	-0.00648024	0.00671787	0.336305	0.744519
CCN3	Cellular communication network factor 3	P48745	DASH	-0.0375752	0.0366297	0.306654	0.8959
CCN3	Cellular communication network factor 3	P48745	HEI	-0.0013416	0.0033039	0.685281	0.882172
CD14	CD14 molecule	P08571	DASH	0.0198749	0.0451835	0.660673	0.937082
CD14	CD14 molecule	P08571	HEI	-0.0071298	0.00402347	0.0784434	0.490465
CD163	CD163 molecule	Q86VB7	DASH	-0.0677274	0.035228	0.0564581	0.557586
CD163	CD163 molecule	Q86VB7	HEI	-0.00220998	0.00320216	0.491179	0.813811
CD209	CD209 molecule	Q9NNX6	DASH	-0.0315472	0.0337521	0.35148	0.8959
CD209	CD209 molecule	Q9NNX6	HEI	-0.00241291	0.00303775	0.428288	0.798699
CD2AP	CD2 associated protein	Q9Y5K6	DASH	-0.0165845	0.0622881	0.790414	0.970369
CD2AP	CD2 associated protein	Q9Y5K6	HEI	-0.0045117	0.00559051	0.420946	0.797946
CD46	CD46 molecule	P15529	DASH	-0.0185005	0.0210076	0.37993	0.8959
CD46	CD46 molecule	P15529	HEI	-0.00221602	0.00188534	0.241723	0.668052
CD55	CD55 molecule	P08174	DASH	-0.0168358	0.0183084	0.359294	0.8959
CD55	CD55 molecule	P08174	HEI	-0.00115478	0.00164841	0.484688	0.813811
CD59	CD59 molecule	P13987	DASH	0.0177157	0.018751	0.346309	0.8959
CD59	CD59 molecule	P13987	HEI	-0.00267943	0.00167692	0.112214	0.553057
CD69	CD69 molecule	Q07108	DASH	-0.0703613	0.0839096	0.403082	0.8959
CD69	CD69 molecule	Q07108	HEI	-0.00616889	0.00754673	0.414999	0.795415
CD93	CD93 molecule	Q9NPY3	DASH	-0.00235956	0.0228166	0.917774	0.986495
CD93	CD93 molecule	Q9NPY3	HEI	-0.000793918	0.00205089	0.699232	0.886893
CDH1	Cadherin 1	P12830	DASH	-0.0481254	0.0261383	0.0675975	0.568809
CDH1	Cadherin 1	P12830	HEI	-0.0021071	0.00237102	0.375612	0.766213
CDH17	Cadherin 17	Q12864	DASH	-0.0229898	0.0464814	0.621614	0.932421
CDH17	Cadherin 17	Q12864	HEI	0.00219261	0.00417956	0.600644	0.843595
CDH2	Cadherin 2	P19022	DASH	-0.0344899	0.0328172	0.294986	0.8959
CDH2	Cadherin 2	P19022	HEI	-0.0105248	0.00283304	0.000287365	0.0991409
CDH5	Cadherin 5	P33151	DASH	-0.0174561	0.0263085	0.508033	0.929391
CDH5	Cadherin 5	P33151	HEI	-0.000694026	0.00236871	0.769934	0.898552
CDH6	Cadherin 6	P55285	DASH	-0.0243621	0.0305163	0.425958	0.913093
CDH6	Cadherin 6	P55285	HEI	0.00106758	0.00274878	0.69829	0.886893
CDHR5	Cadherin related family member 5	Q9HBB8	DASH	-0.0274049	0.0323467	0.398238	0.8959
CDHR5	Cadherin related family member 5	Q9HBB8	HEI	-0.00589074	0.00287545	0.0422645	0.362402
CEACAM8	CEA cell adhesion molecule 8	P31997	DASH	0.0603413	0.0454221	0.186072	0.876614
CEACAM8	CEA cell adhesion molecule 8	P31997	HEI	-0.00219957	0.00410503	0.592885	0.843595
CELA3A	Chymotrypsin like elastase 3A	P09093	DASH	0.0304772	0.047181	0.519303	0.929391
CELA3A	Chymotrypsin like elastase 3A	P09093	HEI	-0.00141684	0.00424728	0.739162	0.890398
CEP43	Centrosomal protein 43	O95684	DASH	-0.0691577	0.0597048	0.248597	0.8959
CEP43	Centrosomal protein 43	O95684	HEI	-0.00183744	0.00539132	0.733727	0.890398
CES1	Carboxylesterase 1	P23141	DASH	-0.0188269	0.0634011	0.766922	0.962139
CES1	Carboxylesterase 1	P23141	HEI	-0.0138124	0.00558909	0.0145956	0.228886
CGREF1	Cell growth regulator with EF-hand domain 1	Q99674	DASH	-0.057847	0.0300276	0.0559632	0.557586
CGREF1	Cell growth regulator with EF-hand domain 1	Q99674	HEI	-0.00029718	0.00273386	0.913585	0.96173
CHI3L1	Chitinase 3 like 1	P36222	DASH	-0.0106733	0.0265805	0.688598	0.937082
CHI3L1	Chitinase 3 like 1	P36222	HEI	0.00183596	0.00238688	0.443007	0.806279
CHIT1	Chitinase 1	Q13231	DASH	0.333083	0.127616	0.00998399	0.444711
CHIT1	Chitinase 1	Q13231	HEI	-0.00116514	0.0117371	0.921058	0.96173
CHL1	Cell adhesion molecule L1 like	O00533	DASH	-0.0226069	0.0260986	0.387777	0.8959
CHL1	Cell adhesion molecule L1 like	O00533	HEI	-0.00399421	0.00232992	0.0885652	0.50925
CHRDL2	Chordin like 2	Q6WN34	DASH	-0.0639952	0.0411222	0.121791	0.752478
CHRDL2	Chordin like 2	Q6WN34	HEI	0.00195019	0.00372473	0.601355	0.843595
CLC	Charcot-Leyden crystal galectin	Q05315	DASH	-0.0836308	0.0410638	0.0434724	0.557586
CLC	Charcot-Leyden crystal galectin	Q05315	HEI	-0.00190367	0.00374091	0.611595	0.847391
CLEC1A	C-type lectin domain family 1 member A	Q8NC01	DASH	-0.0263615	0.0327503	0.422154	0.913093
CLEC1A	C-type lectin domain family 1 member A	Q8NC01	HEI	-0.00335609	0.0029387	0.255284	0.677484
CLEC5A	C-type lectin domain containing 5A	Q9NY25	DASH	0.0328808	0.0262267	0.211923	0.891628
CLEC5A	C-type lectin domain containing 5A	Q9NY25	HEI	0.000435901	0.00237074	0.854369	0.944735
CLTA	Clathrin light chain A	P09496	DASH	0.024207	0.0409791	0.555613	0.931273
CLTA	Clathrin light chain A	P09496	HEI	0.00257466	0.00368345	0.485661	0.813811
CLUL1	Clusterin like 1	Q15846	DASH	0.0518794	0.040717	0.204608	0.882374
CLUL1	Clusterin like 1	Q15846	HEI	0.00404113	0.00366662	0.27219	0.682229
CNDP1	Carnosine dipeptidase 1	Q96KN2	DASH	-0.0450531	0.0470993	0.340352	0.8959
CNDP1	Carnosine dipeptidase 1	Q96KN2	HEI	0.00372369	0.00423759	0.380974	0.766213
CNPY2	Canopy FGF signaling regulator 2	Q9Y2B0	DASH	0.00303388	0.0530864	0.954503	0.992418
CNPY2	Canopy FGF signaling regulator 2	Q9Y2B0	HEI	-0.00201518	0.00477115	0.673369	0.880752
CNST	Consortin, connexin sorting protein	Q6PJW8	DASH	-0.0420338	0.0889513	0.637232	0.936122
CNST	Consortin, connexin sorting protein	Q6PJW8	HEI	-0.00888007	0.00797191	0.267119	0.677618
CNTN1	Contactin 1	Q12860	DASH	0.0238134	0.0261535	0.364026	0.8959
CNTN1	Contactin 1	Q12860	HEI	0.000348153	0.00235834	0.882839	0.96173
COL18A1	Collagen type XVIII alpha 1 chain	P39060	DASH	0.0002632	0.0241596	0.991323	0.999053
COL18A1	Collagen type XVIII alpha 1 chain	P39060	HEI	-0.00657894	0.00210425	0.00213005	0.13656
COL1A1	Collagen type I alpha 1 chain	P02452	DASH	0.00369121	0.0188661	0.84515	0.970369
COL1A1	Collagen type I alpha 1 chain	P02452	HEI	0.00137139	0.00169307	0.41924	0.797946
COL4A1	Collagen type IV alpha 1 chain	P02462	DASH	0.0190849	0.0307724	0.536083	0.929391
COL4A1	Collagen type IV alpha 1 chain	P02462	HEI	0.000460796	0.00277064	0.868137	0.953845
COL6A3	Collagen type VI alpha 3 chain	P12111	DASH	-0.00723737	0.029872	0.808899	0.970369
COL6A3	Collagen type VI alpha 3 chain	P12111	HEI	-0.00202648	0.0026817	0.451049	0.806279
COMP	Cartilage oligomeric matrix protein	P49747	DASH	-0.0507297	0.0259409	0.0523969	0.557586
COMP	Cartilage oligomeric matrix protein	P49747	HEI	0.00105841	0.00236116	0.654622	0.871987
COMT	Catechol-O-methyltransferase	P21964	DASH	0.0227992	0.0749128	0.761294	0.958563
COMT	Catechol-O-methyltransferase	P21964	HEI	0.000710269	0.00673863	0.916199	0.96173
CORO1A	Coronin 1A	P31146	DASH	-0.0415906	0.0823332	0.614205	0.931273
CORO1A	Coronin 1A	P31146	HEI	-0.00022926	0.00741044	0.975361	0.980582
CPA1	Carboxypeptidase A1	P15085	DASH	0.108712	0.050306	0.0323021	0.557586
CPA1	Carboxypeptidase A1	P15085	HEI	-0.0063359	0.00456514	0.167257	0.62047
CPB1	Carboxypeptidase B1	P15086	DASH	0.124854	0.0410632	0.00279376	0.444711
CPB1	Carboxypeptidase B1	P15086	HEI	-0.0044676	0.00378857	0.240198	0.668052
CR2	Complement C3d receptor 2	P20023	DASH	0.00677472	0.0327296	0.836302	0.970369
CR2	Complement C3d receptor 2	P20023	HEI	0.000377713	0.00294358	0.898072	0.96173
CRHR1	Corticotropin releasing hormone receptor 1	P34998	DASH	0.0445747	0.0505974	0.379763	0.8959
CRHR1	Corticotropin releasing hormone receptor 1	P34998	HEI	-0.00407197	0.00454975	0.372247	0.766213
CRTAC1	Cartilage acidic protein 1	Q9NQ79	DASH	-0.0488297	0.0328949	0.139825	0.803995
CRTAC1	Cartilage acidic protein 1	Q9NQ79	HEI	-0.00189601	0.00297604	0.52505	0.827856
CST3	Cystatin C	P01034	DASH	-0.000254956	0.0258992	0.992159	0.999053
CST3	Cystatin C	P01034	HEI	-0.00525287	0.00228869	0.0231306	0.285002
CST6	Cystatin E/M	Q15828	DASH	-0.0246869	0.0344874	0.475227	0.929391
CST6	Cystatin E/M	Q15828	HEI	-0.00031316	0.00310664	0.919843	0.96173
CSTB	Cystatin B	P04080	DASH	-0.00652182	0.0376174	0.862596	0.972534
CSTB	Cystatin B	P04080	HEI	-0.00446096	0.00336328	0.18676	0.63366
CTF1	Cardiotrophin 1	Q16619	DASH	0.0163653	0.0634561	0.796842	0.970369
CTF1	Cardiotrophin 1	Q16619	HEI	0.000690059	0.00570749	0.903931	0.96173
CTSB	Cathepsin B	P07858	DASH	0.08781	0.0461354	0.0589413	0.557586
CTSB	Cathepsin B	P07858	HEI	-0.00349097	0.00418952	0.40604	0.793163
CTSD	Cathepsin D	P07339	DASH	-0.0237582	0.0127479	0.0643463	0.557586
CTSD	Cathepsin D	P07339	HEI	-0.00180116	0.00115028	0.119522	0.562055
CTSH	Cathepsin H	P09668	DASH	0.0174628	0.045788	0.703466	0.937082
CTSH	Cathepsin H	P09668	HEI	-0.00346006	0.00410982	0.401202	0.790941
CTSL	Cathepsin L	P07711	DASH	-0.00241667	0.0207223	0.907318	0.986495
CTSL	Cathepsin L	P07711	HEI	-0.000485958	0.00186318	0.794593	0.909568
CTSZ	Cathepsin Z	Q9UBR2	DASH	-0.0410821	0.0211126	0.0535673	0.557586
CTSZ	Cathepsin Z	Q9UBR2	HEI	-0.0041417	0.00189238	0.0301918	0.346487
CXCL16	C-X-C motif chemokine ligand 16	Q9H2A7	DASH	-0.00481608	0.0195086	0.805351	0.970369
CXCL16	C-X-C motif chemokine ligand 16	Q9H2A7	HEI	-0.00182101	0.00174834	0.299313	0.705446
CXCL5	C-X-C motif chemokine ligand 5	P42830	DASH	-0.113818	0.0938968	0.227383	0.8959
CXCL5	C-X-C motif chemokine ligand 5	P42830	HEI	-0.00207556	0.00848407	0.807073	0.912918
CXCL8	C-X-C motif chemokine ligand 8	P10145	DASH	0.00879309	0.0460783	0.848921	0.970369
CXCL8	C-X-C motif chemokine ligand 8	P10145	HEI	-0.00101557	0.00414341	0.806715	0.912918
DCN	Decorin	P07585	DASH	-0.0026283	0.017725	0.882322	0.984438
DCN	Decorin	P07585	HEI	-0.0014651	0.00158954	0.358179	0.766213
DCTPP1	DCTP pyrophosphatase 1	Q9H773	DASH	0.00780431	0.0286867	0.785961	0.970369
DCTPP1	DCTP pyrophosphatase 1	Q9H773	HEI	-0.00224966	0.00257376	0.383492	0.766213
DDC	Dopa decarboxylase	P20711	DASH	0.00198566	0.0397912	0.960268	0.992418
DDC	Dopa decarboxylase	P20711	HEI	0.00296176	0.00357009	0.408099	0.793163
DEFA1_DEFA1B	Defensin alpha 1_Defensin alpha 1B	P59665	DASH	0.0144996	0.0211843	0.494763	0.929391
DEFA1_DEFA1B	Defensin alpha 1_Defensin alpha 1B	P59665	HEI	-0.000792178	0.00190697	0.678442	0.880752
DIABLO	Diablo IAP-binding mitochondrial protein	Q9NR28	DASH	-0.0664575	0.0907717	0.465241	0.927794
DIABLO	Diablo IAP-binding mitochondrial protein	Q9NR28	HEI	-0.0038442	0.0081716	0.638737	0.862495
DKK3	Dickkopf WNT signaling pathway inhibitor 3	Q9UBP4	DASH	0.0281776	0.0251145	0.263695	0.8959
DKK3	Dickkopf WNT signaling pathway inhibitor 3	Q9UBP4	HEI	0.000398901	0.00226785	0.860618	0.948604
DLK1	Delta like non-canonical Notch ligand 1	P80370	DASH	-0.0465834	0.0459343	0.312175	0.8959
DLK1	Delta like non-canonical Notch ligand 1	P80370	HEI	0.00237573	0.00414051	0.566991	0.839171
DNAJB8	DnaJ heat shock protein family (Hsp40) member B8	Q8NHS0	DASH	-0.0578661	0.0528638	0.275458	0.8959
DNAJB8	DnaJ heat shock protein family (Hsp40) member B8	Q8NHS0	HEI	-0.00463679	0.00475791	0.331377	0.743858
DOK2	Docking protein 2	O60496	DASH	-0.129965	0.0942896	0.170173	0.850864
DOK2	Docking protein 2	O60496	HEI	-0.00781074	0.00850936	0.360165	0.766213
DPP4	Dipeptidyl peptidase 4	P27487	DASH	-0.0051461	0.0221509	0.81661	0.970369
DPP4	Dipeptidyl peptidase 4	P27487	HEI	0.000692476	0.00199154	0.728553	0.890398
DPP7	Dipeptidyl peptidase 7	Q9UHL4	DASH	-0.0858653	0.0516529	0.098559	0.723465
DPP7	Dipeptidyl peptidase 7	Q9UHL4	HEI	-0.00948499	0.00462294	0.0419592	0.362402
DPT	Dermatopontin	Q07507	DASH	-0.00708497	0.0372988	0.849607	0.970369
DPT	Dermatopontin	Q07507	HEI	-0.00268673	0.00334735	0.423468	0.79834
EDIL3	EGF like repeats and discoidin domains 3	O43854	DASH	0.00480979	0.0330725	0.884568	0.984438
EDIL3	EGF like repeats and discoidin domains 3	O43854	HEI	-0.000159414	0.00297433	0.957329	0.977541
EFEMP1	EGF containing fibulin extracellular matrix protein 1	Q12805	DASH	-0.0262484	0.0242626	0.281081	0.8959
EFEMP1	EGF containing fibulin extracellular matrix protein 1	Q12805	HEI	-0.00243504	0.00218134	0.2661	0.677618
EGFR	Epidermal growth factor receptor	P00533	DASH	0.00319843	0.0150566	0.832066	0.970369
EGFR	Epidermal growth factor receptor	P00533	HEI	-0.000932702	0.00135204	0.491372	0.813811
EIF4EBP1	Eukaryotic translation initiation factor 4E binding protein 1	Q13541	DASH	0.154164	0.0991567	0.122141	0.752478
EIF4EBP1	Eukaryotic translation initiation factor 4E binding protein 1	Q13541	HEI	0.00294852	0.00898624	0.743289	0.890398
ENG	Endoglin	P17813	DASH	0.0123133	0.0200127	0.539319	0.930326
ENG	Endoglin	P17813	HEI	-0.00215877	0.00179325	0.230576	0.662905
ENPP2	Ectonucleotide pyrophosphatase/phosphodiesterase 2	Q13822	DASH	0.00819941	0.0235495	0.728202	0.947632
ENPP2	Ectonucleotide pyrophosphatase/phosphodiesterase 2	Q13822	HEI	0.000548033	0.00211815	0.796202	0.909568
ENTPD5	Ectonucleoside triphosphate diphosphohydrolase 5	O75356	DASH	0.0280877	0.0213607	0.190568	0.876614
ENTPD5	Ectonucleoside triphosphate diphosphohydrolase 5	O75356	HEI	-0.00131272	0.0019291	0.49726	0.816928
ENTPD6	Ectonucleoside triphosphate diphosphohydrolase 6	O75354	DASH	0.021528	0.0213104	0.314043	0.8959
ENTPD6	Ectonucleoside triphosphate diphosphohydrolase 6	O75354	HEI	-0.00286313	0.00190854	0.135702	0.57799
EPHB4	EPH receptor B4	P54760	DASH	0.00778861	0.0183497	0.671851	0.937082
EPHB4	EPH receptor B4	P54760	HEI	-0.00255567	0.00163774	0.120781	0.562055
ESAM	Endothelial cell adhesion molecule	Q96AP7	DASH	0.00333636	0.0272142	0.902593	0.986495
ESAM	Endothelial cell adhesion molecule	Q96AP7	HEI	-0.00295271	0.00243538	0.227283	0.658929
F7	Coagulation factor VII	P08709	DASH	-0.062186	0.026868	0.0220156	0.557586
F7	Coagulation factor VII	P08709	HEI	-0.00707289	0.00238982	0.00358837	0.144344
F9	Coagulation factor IX	P00740	DASH	-0.0172045	0.0361131	0.634488	0.936122
F9	Coagulation factor IX	P00740	HEI	-0.0096467	0.00315186	0.00262336	0.13656
FABP2	Fatty acid binding protein 2	P12104	DASH	0.0206632	0.0558107	0.711736	0.937209
FABP2	Fatty acid binding protein 2	P12104	HEI	0.00331709	0.00501387	0.509268	0.823875
FABP4	Fatty acid binding protein 4	P15090	DASH	0.0458551	0.0469689	0.330515	0.8959
FABP4	Fatty acid binding protein 4	P15090	HEI	-0.00634727	0.00420516	0.133329	0.574979
FABP6	Fatty acid binding protein 6	P51161	DASH	0.0251097	0.0403016	0.534214	0.929391
FABP6	Fatty acid binding protein 6	P51161	HEI	0.00524877	0.00360326	0.147326	0.584223
FADD	Fas associated via death domain	Q13158	DASH	-0.0166091	0.0576541	0.773687	0.967109
FADD	Fas associated via death domain	Q13158	HEI	0.00268847	0.00518148	0.604632	0.843595
FAM3C	FAM3 metabolism regulating signaling molecule C	Q92520	DASH	-0.0159012	0.0235509	0.500613	0.929391
FAM3C	FAM3 metabolism regulating signaling molecule C	Q92520	HEI	-0.00360435	0.00210035	0.0882415	0.50925
FAP	Fibroblast activation protein alpha	Q12884	DASH	-0.0689223	0.0288575	0.0181843	0.557586
FAP	Fibroblast activation protein alpha	Q12884	HEI	-0.00194886	0.00263978	0.461522	0.813811
FAS	Fas cell surface death receptor	P25445	DASH	-0.0191849	0.0192735	0.321164	0.8959
FAS	Fas cell surface death receptor	P25445	HEI	-0.000859411	0.00173759	0.621616	0.854235
FBP1	Fructose-bisphosphatase 1	P09467	DASH	-0.0682933	0.103911	0.512054	0.929391
FBP1	Fructose-bisphosphatase 1	P09467	HEI	0.00387715	0.0093527	0.679073	0.880752
FCGR2A	Fc gamma receptor IIa	P12318	DASH	-0.0712745	0.036638	0.0536253	0.557586
FCGR2A	Fc gamma receptor IIa	P12318	HEI	-0.00239061	0.00333085	0.474063	0.813811
FCGR3B	Fc gamma receptor IIIb	O75015	DASH	0.0168477	0.033372	0.614419	0.931273
FCGR3B	Fc gamma receptor IIIb	O75015	HEI	-0.000399422	0.00300348	0.894385	0.96173
FCN2	Ficolin 2	Q15485	DASH	0.0248625	0.0371375	0.504237	0.929391
FCN2	Ficolin 2	Q15485	HEI	-0.0029483	0.00333597	0.378243	0.766213
FCRL1	Fc receptor like 1	Q96LA6	DASH	-0.0630068	0.0370963	0.0915213	0.686409
FCRL1	Fc receptor like 1	Q96LA6	HEI	-0.00422198	0.00335044	0.209606	0.63366
FETUB	Fetuin B	Q9UGM5	DASH	-0.0686805	0.0330997	0.0397215	0.557586
FETUB	Fetuin B	Q9UGM5	HEI	-0.00302156	0.00300935	0.31699	0.724249
FUCA1	Alpha-L-fucosidase 1	P04066	DASH	-0.0125455	0.0684223	0.854771	0.970369
FUCA1	Alpha-L-fucosidase 1	P04066	HEI	0.0024436	0.00615052	0.691718	0.883863
GAS6	Growth arrest specific 6	Q14393	DASH	-0.00913639	0.0238659	0.702401	0.937082
GAS6	Growth arrest specific 6	Q14393	HEI	-0.00192386	0.00214145	0.370436	0.766213
GDF15	Growth differentiation factor 15	Q99988	DASH	-0.00599786	0.0260643	0.818318	0.970369
GDF15	Growth differentiation factor 15	Q99988	HEI	-0.0036514	0.00232504	0.118442	0.562055
GDF2	Growth differentiation factor 2	Q9UK05	DASH	-0.0408636	0.0310636	0.190382	0.876614
GDF2	Growth differentiation factor 2	Q9UK05	HEI	-0.00400661	0.00279041	0.153155	0.594916
GGH	Gamma-glutamyl hydrolase	Q92820	DASH	-0.0428717	0.0228089	0.0621281	0.557586
GGH	Gamma-glutamyl hydrolase	Q92820	HEI	-0.00197397	0.00206915	0.341639	0.747589
GH1	Growth hormone 1	P01241	DASH	0.45158	0.161474	0.00585056	0.444711
GH1	Growth hormone 1	P01241	HEI	-0.00508297	0.014894	0.733379	0.890398
GHRL	Ghrelin and obestatin prepropeptide	Q9UBU3	DASH	0.055979	0.052569	0.28867	0.8959
GHRL	Ghrelin and obestatin prepropeptide	Q9UBU3	HEI	-0.00757395	0.0047045	0.109542	0.553057
GLO1	Glyoxalase I	Q04760	DASH	0.0437604	0.0675226	0.517934	0.929391
GLO1	Glyoxalase I	Q04760	HEI	-0.000176544	0.00608078	0.976877	0.980582
GLRX	Glutaredoxin	P35754	DASH	0.0743826	0.0715455	0.300196	0.8959
GLRX	Glutaredoxin	P35754	HEI	-0.000606332	0.00645722	0.925316	0.96173
GP1BA	Glycoprotein Ib platelet subunit alpha	P07359	DASH	0.0115197	0.0252469	0.648857	0.936635
GP1BA	Glycoprotein Ib platelet subunit alpha	P07359	HEI	-0.00234622	0.0022638	0.301703	0.705446
GP2	Glycoprotein 2	P55259	DASH	-0.0327218	0.0446528	0.464836	0.927794
GP2	Glycoprotein 2	P55259	HEI	0.00615957	0.00399083	0.124862	0.566807
GPNMB	Glycoprotein nmb	Q14956	DASH	-0.0297313	0.025533	0.246126	0.8959
GPNMB	Glycoprotein nmb	Q14956	HEI	-0.00440643	0.00227802	0.0549805	0.40358
GPR37	G protein-coupled receptor 37	O15354	DASH	0.0241835	0.0571751	0.672929	0.937082
GPR37	G protein-coupled receptor 37	O15354	HEI	-0.00659955	0.00511608	0.199076	0.63366
GRAP2	GRB2 related adaptor protein 2	O75791	DASH	-0.127006	0.119493	0.289572	0.8959
GRAP2	GRB2 related adaptor protein 2	O75791	HEI	-0.00686461	0.010772	0.524936	0.827856
GSTA1	Glutathione S-transferase alpha 1	P08263	DASH	-0.203233	0.0782138	0.0103121	0.444711
GSTA1	Glutathione S-transferase alpha 1	P08263	HEI	-0.0188376	0.00702361	0.00814903	0.175713
GUSB	Glucuronidase beta	P08236	DASH	-0.114854	0.050168	0.0234706	0.557586
GUSB	Glucuronidase beta	P08236	HEI	-0.00491312	0.00457291	0.284394	0.695857
GYS1	Glycogen synthase 1	P13807	DASH	-0.0279952	0.0753228	0.71067	0.937209
GYS1	Glycogen synthase 1	P13807	HEI	-0.00441464	0.00676709	0.515175	0.826676
GZMH	Granzyme H	P20718	DASH	0.0663435	0.0477512	0.166811	0.846322
GZMH	Granzyme H	P20718	HEI	-0.00246322	0.00431735	0.569177	0.839171
HMOX1	Heme oxygenase 1	P09601	DASH	0.0670361	0.0422774	0.114959	0.752478
HMOX1	Heme oxygenase 1	P09601	HEI	0.0104766	0.00373612	0.00572267	0.159637
HSPB1	Heat shock protein family B (small) member 1	P04792	DASH	-0.00287279	0.0734954	0.968873	0.992418
HSPB1	Heat shock protein family B (small) member 1	P04792	HEI	-0.00714237	0.00658322	0.279714	0.689295
HSPG2	Heparan sulfate proteoglycan 2	P98160	DASH	0.0110406	0.021931	0.615414	0.931273
HSPG2	Heparan sulfate proteoglycan 2	P98160	HEI	-0.00114338	0.00197167	0.56286	0.839171
HYAL1	Hyaluronidase 1	Q12794	DASH	-0.024466	0.0208772	0.24312	0.8959
HYAL1	Hyaluronidase 1	Q12794	HEI	-0.00284735	0.00187156	0.130298	0.569024
HYOU1	Hypoxia up-regulated 1	Q9Y4L1	DASH	-0.0186628	0.0194442	0.338716	0.8959
HYOU1	Hypoxia up-regulated 1	Q9Y4L1	HEI	-0.00440398	0.00171626	0.0112802	0.206075
ICAM1	Intercellular adhesion molecule 1	P05362	DASH	-0.0149743	0.0245099	0.54217	0.930591
ICAM1	Intercellular adhesion molecule 1	P05362	HEI	-0.00477506	0.00217172	0.0294485	0.346487
ICAM2	Intercellular adhesion molecule 2	P13598	DASH	0.0264328	0.0290343	0.364093	0.8959
ICAM2	Intercellular adhesion molecule 2	P13598	HEI	-0.00326127	0.00260454	0.212491	0.63366
ICAM3	Intercellular adhesion molecule 3	P32942	DASH	-0.0135561	0.0225308	0.548313	0.931273
ICAM3	Intercellular adhesion molecule 3	P32942	HEI	-0.00040552	0.00202836	0.841814	0.941303
ICAM5	Intercellular adhesion molecule 5	Q9UMF0	DASH	-0.0195935	0.0378496	0.605462	0.931273
ICAM5	Intercellular adhesion molecule 5	Q9UMF0	HEI	-0.00100507	0.00340582	0.768328	0.898552
IGFBP1	Insulin like growth factor binding protein 1	P08833	DASH	0.083468	0.084155	0.322896	0.8959
IGFBP1	Insulin like growth factor binding protein 1	P08833	HEI	0.00427001	0.0075849	0.574313	0.839568
IGFBP2	Insulin like growth factor binding protein 2	P18065	DASH	0.158901	0.0586317	0.00751994	0.444711
IGFBP2	Insulin like growth factor binding protein 2	P18065	HEI	-0.00321563	0.00539543	0.552091	0.835401
IGFBP3	Insulin like growth factor binding protein 3	P17936	DASH	-0.0191026	0.0222773	0.392559	0.8959
IGFBP3	Insulin like growth factor binding protein 3	P17936	HEI	-0.00326361	0.00199033	0.103184	0.553057
IGFBP6	Insulin like growth factor binding protein 6	P24592	DASH	-0.0261543	0.0218703	0.233656	0.8959
IGFBP6	Insulin like growth factor binding protein 6	P24592	HEI	-0.00276646	0.00196311	0.160868	0.609883
IGFBP7	Insulin like growth factor binding protein 7	Q16270	DASH	0.0138388	0.0248085	0.577807	0.931273
IGFBP7	Insulin like growth factor binding protein 7	Q16270	HEI	-0.0019028	0.00222784	0.394431	0.782061
IGFBPL1	Insulin like growth factor binding protein like 1	Q8WX77	DASH	-0.0103236	0.0330313	0.755071	0.957719
IGFBPL1	Insulin like growth factor binding protein like 1	Q8WX77	HEI	-0.0015414	0.00296873	0.604387	0.843595
IGSF8	Immunoglobulin superfamily member 8	Q969P0	DASH	-0.0320546	0.0249094	0.200157	0.882374
IGSF8	Immunoglobulin superfamily member 8	Q969P0	HEI	-0.00460023	0.00222059	0.0400364	0.362402
IL18BP	Interleukin 18 binding protein	O95998	DASH	-0.0311234	0.0253862	0.222148	0.8959
IL18BP	Interleukin 18 binding protein	O95998	HEI	-0.00297935	0.0022814	0.193601	0.63366
IL19	Interleukin 19	Q9UHD0	DASH	-0.0296531	0.0580745	0.610389	0.931273
IL19	Interleukin 19	Q9UHD0	HEI	-0.00579896	0.00520535	0.267069	0.677618
IL1RL1	Interleukin 1 receptor like 1	Q01638	DASH	0.0119851	0.0388898	0.758378	0.95839
IL1RL1	Interleukin 1 receptor like 1	Q01638	HEI	0.00242767	0.00349271	0.488103	0.813811
IL2RA	Interleukin 2 receptor subunit alpha	P01589	DASH	-0.00637562	0.0291655	0.827262	0.970369
IL2RA	Interleukin 2 receptor subunit alpha	P01589	HEI	-0.00439212	0.00259826	0.0930556	0.517809
IL6	Interleukin 6	P05231	DASH	0.046702	0.0620497	0.452853	0.927794
IL6	Interleukin 6	P05231	HEI	-0.000740816	0.00559036	0.894756	0.96173
IL6R	Interleukin 6 receptor	P08887	DASH	-0.0293166	0.0293913	0.320171	0.8959
IL6R	Interleukin 6 receptor	P08887	HEI	-0.0011985	0.00265015	0.65176	0.871539
IL6ST	Interleukin 6 cytokine family signal transducer	P40189	DASH	-0.012086	0.017829	0.498906	0.929391
IL6ST	Interleukin 6 cytokine family signal transducer	P40189	HEI	-0.00199209	0.00159745	0.21435	0.63366
IRAG2	Inositol 1,4,5-triphosphate receptor associated 2	Q12912	DASH	-0.0343969	0.068414	0.615869	0.931273
IRAG2	Inositol 1,4,5-triphosphate receptor associated 2	Q12912	HEI	-0.00194757	0.00615552	0.752149	0.897894
ITGB1	Integrin subunit beta 1	P05556	DASH	-0.0208358	0.0188841	0.271665	0.8959
ITGB1	Integrin subunit beta 1	P05556	HEI	0.000124097	0.00170515	0.942081	0.970203
ITGB1BP2	Integrin subunit beta 1 binding protein 2	Q9UKP3	DASH	-0.0964958	0.0933457	0.302941	0.8959
ITGB1BP2	Integrin subunit beta 1 binding protein 2	Q9UKP3	HEI	-0.00650293	0.00840769	0.440489	0.806279
ITGB2	Integrin subunit beta 2	P05107	DASH	-0.0351225	0.0243837	0.151863	0.830898
ITGB2	Integrin subunit beta 2	P05107	HEI	-0.00024641	0.00220801	0.911293	0.96173
ITIH3	Inter-alpha-trypsin inhibitor heavy chain 3	Q06033	DASH	0.0607199	0.0400801	0.131914	0.784661
ITIH3	Inter-alpha-trypsin inhibitor heavy chain 3	Q06033	HEI	0.000706828	0.0036317	0.845952	0.941303
KIT	KIT proto-oncogene, receptor tyrosine kinase	P10721	DASH	-0.0160728	0.0239536	0.503267	0.929391
KIT	KIT proto-oncogene, receptor tyrosine kinase	P10721	HEI	0.000884234	0.00215615	0.682327	0.881658
KITLG	KIT ligand	P21583	DASH	0.0660887	0.0355017	0.0646477	0.557586
KITLG	KIT ligand	P21583	HEI	0.00367311	0.00321562	0.255186	0.677484
KYAT1	Kynurenine aminotransferase 1	Q16773	DASH	0.0435883	0.0558243	0.436161	0.916059
KYAT1	Kynurenine aminotransferase 1	Q16773	HEI	0.00267991	0.00502569	0.594665	0.843595
LACTB2	Lactamase beta 2	Q53H82	DASH	0.000965513	0.0625069	0.987697	0.999053
LACTB2	Lactamase beta 2	Q53H82	HEI	-0.00171658	0.00561937	0.760434	0.898552
LBP	Lipopolysaccharide binding protein	P18428	DASH	0.0213708	0.0560399	0.703491	0.937082
LBP	Lipopolysaccharide binding protein	P18428	HEI	-0.00414285	0.00503053	0.411525	0.793163
LDLR	Low density lipoprotein receptor	P01130	DASH	-0.0455885	0.0432866	0.293976	0.8959
LDLR	Low density lipoprotein receptor	P01130	HEI	-0.00529305	0.00388294	0.174904	0.624616
LEP	Leptin	P41159	DASH	-0.0892833	0.0666572	0.182481	0.876614
LEP	Leptin	P41159	HEI	-0.00727887	0.00600083	0.227071	0.658929
LEPR	Leptin receptor	P48357	DASH	0.0311215	0.0221105	0.161363	0.830898
LEPR	Leptin receptor	P48357	HEI	0.00121893	0.00199911	0.542971	0.827856
LGALS1	Galectin 1	P09382	DASH	-0.0295975	0.030435	0.332398	0.8959
LGALS1	Galectin 1	P09382	HEI	-0.00544113	0.00270902	0.0464067	0.374888
LGALS3	Galectin 3	P17931	DASH	0.0130283	0.0275823	0.637378	0.936122
LGALS3	Galectin 3	P17931	HEI	-0.00359024	0.00246469	0.147325	0.584223
LILRA5	Leukocyte immunoglobulin like receptor A5	A6NI73	DASH	-0.0436153	0.0307141	0.157698	0.830898
LILRA5	Leukocyte immunoglobulin like receptor A5	A6NI73	HEI	-0.00692765	0.00272188	0.0119464	0.206075
LILRB1	Leukocyte immunoglobulin like receptor B1	Q8NHL6	DASH	-0.0223485	0.0264895	0.400213	0.8959
LILRB1	Leukocyte immunoglobulin like receptor B1	Q8NHL6	HEI	-0.00683229	0.00232089	0.0037655	0.144344
LILRB2	Leukocyte immunoglobulin like receptor B2	Q8N423	DASH	-0.0135277	0.0258119	0.601002	0.931273
LILRB2	Leukocyte immunoglobulin like receptor B2	Q8N423	HEI	-0.00613981	0.00226789	0.00758201	0.174386
LILRB5	Leukocyte immunoglobulin like receptor B5	O75023	DASH	-0.0213868	0.0573534	0.70976	0.937209
LILRB5	Leukocyte immunoglobulin like receptor B5	O75023	HEI	-0.00698614	0.00512806	0.175161	0.624616
LPL	Lipoprotein lipase	P06858	DASH	-0.0156702	0.0337461	0.643075	0.936122
LPL	Lipoprotein lipase	P06858	HEI	-0.00361075	0.0030224	0.23413	0.663189
LRP11	LDL receptor related protein 11	Q86VZ4	DASH	-0.0159124	0.0303363	0.600691	0.931273
LRP11	LDL receptor related protein 11	Q86VZ4	HEI	-0.00237702	0.00272362	0.384217	0.766213
LTBP2	Latent transforming growth factor beta binding protein 2	Q14767	DASH	-0.00232971	0.0229895	0.919419	0.986495
LTBP2	Latent transforming growth factor beta binding protein 2	Q14767	HEI	-0.000733561	0.0020666	0.723124	0.890398
MARCO	Macrophage receptor with collagenous structure	Q9UEW3	DASH	-0.0501701	0.0239343	0.0377697	0.557586
MARCO	Macrophage receptor with collagenous structure	Q9UEW3	HEI	-0.00291801	0.00217087	0.180952	0.624616
MB	Myoglobin	P02144	DASH	0.00802451	0.0447277	0.857863	0.970369
MB	Myoglobin	P02144	HEI	-0.00278777	0.00401618	0.488686	0.813811
MCAM	Melanoma cell adhesion molecule	P43121	DASH	0.0158369	0.0297435	0.595212	0.931273
MCAM	Melanoma cell adhesion molecule	P43121	HEI	0.00405369	0.00265652	0.12916	0.569024
MCFD2	Multiple coagulation factor deficiency 2, ER cargo receptor complex subunit	Q8NI22	DASH	-0.0170502	0.0372204	0.647561	0.936635
MCFD2	Multiple coagulation factor deficiency 2, ER cargo receptor complex subunit	Q8NI22	HEI	-0.0025754	0.00334284	0.442277	0.806279
MEGF9	Multiple EGF like domains 9	Q9H1U4	DASH	-0.0311487	0.0209573	0.139329	0.803995
MEGF9	Multiple EGF like domains 9	Q9H1U4	HEI	-0.00220289	0.00189001	0.245674	0.672679
MEP1B	Meprin A subunit beta	Q16820	DASH	-0.0139179	0.0729422	0.848938	0.970369
MEP1B	Meprin A subunit beta	Q16820	HEI	0.0010578	0.00655979	0.872112	0.95517
MET	MET proto-oncogene, receptor tyrosine kinase	P08581	DASH	-0.000746686	0.0194353	0.969405	0.992418
MET	MET proto-oncogene, receptor tyrosine kinase	P08581	HEI	0.000334346	0.00174757	0.848537	0.941303
MFAP3	Microfibril associated protein 3	P55082	DASH	-0.0848452	0.0375821	0.0254341	0.557586
MFAP3	Microfibril associated protein 3	P55082	HEI	-0.00449879	0.00341744	0.190068	0.63366
MFAP5	Microfibril associated protein 5	Q13361	DASH	-0.0753896	0.0401343	0.0622888	0.557586
MFAP5	Microfibril associated protein 5	Q13361	HEI	-0.00627386	0.00361538	0.0847646	0.504203
MMP7	Matrix metallopeptidase 7	P09237	DASH	0.0185104	0.0465458	0.691438	0.937082
MMP7	Matrix metallopeptidase 7	P09237	HEI	-0.00226355	0.00418388	0.589309	0.843595
MNDA	Myeloid cell nuclear differentiation antigen	P41218	DASH	0.164685	0.059764	0.00659504	0.444711
MNDA	Myeloid cell nuclear differentiation antigen	P41218	HEI	0.00418016	0.00549989	0.448437	0.806279
MPHOSPH8	M-phase phosphoprotein 8	Q99549	DASH	0.0111979	0.0708861	0.874696	0.979773
MPHOSPH8	M-phase phosphoprotein 8	Q99549	HEI	0.00406349	0.00636644	0.524286	0.827856
MSMB	Microseminoprotein beta	P08118	DASH	0.0248084	0.0555352	0.655734	0.937082
MSMB	Microseminoprotein beta	P08118	HEI	0.00234045	0.00499384	0.639996	0.862495
MSTN	Myostatin	O14793	DASH	-0.12904	0.0574216	0.0261044	0.557586
MSTN	Myostatin	O14793	HEI	-0.00702296	0.00521936	0.180502	0.624616
NADK	NAD kinase	O95544	DASH	-0.0243891	0.0467566	0.602716	0.931273
NADK	NAD kinase	O95544	HEI	-0.00417899	0.00419456	0.320736	0.727986
NCAM1	Neural cell adhesion molecule 1	P13591	DASH	0.0167947	0.0277718	0.546277	0.931273
NCAM1	Neural cell adhesion molecule 1	P13591	HEI	0.00147893	0.0024976	0.55466	0.835624
NECTIN2	Nectin cell adhesion molecule 2	Q92692	DASH	-0.0256816	0.0221713	0.248595	0.8959
NECTIN2	Nectin cell adhesion molecule 2	Q92692	HEI	-0.00385473	0.00197762	0.0531649	0.398737
NID1	Nidogen 1	P14543	DASH	0.0293035	0.0299559	0.329562	0.8959
NID1	Nidogen 1	P14543	HEI	-0.00471179	0.00267468	0.0801971	0.490465
NOTCH1	Notch receptor 1	P46531	DASH	-0.00498983	0.0158898	0.753943	0.957719
NOTCH1	Notch receptor 1	P46531	HEI	-0.00227595	0.00141712	0.110398	0.553057
NOTCH3	Notch receptor 3	Q9UM47	DASH	-0.00215008	0.0286824	0.940346	0.992418
NOTCH3	Notch receptor 3	Q9UM47	HEI	0.00091424	0.00257831	0.723403	0.890398
NPDC1	Neural proliferation, differentiation and control 1	Q9NQX5	DASH	0.0129242	0.0368237	0.726107	0.947632
NPDC1	Neural proliferation, differentiation and control 1	Q9NQX5	HEI	-0.00150332	0.00331056	0.650423	0.871539
NPTXR	Neuronal pentraxin receptor	O95502	DASH	-0.0239198	0.0403211	0.553931	0.931273
NPTXR	Neuronal pentraxin receptor	O95502	HEI	-0.00176093	0.00362742	0.628075	0.854235
NRCAM	Neuronal cell adhesion molecule	Q92823	DASH	-0.0229903	0.0243636	0.346894	0.8959
NRCAM	Neuronal cell adhesion molecule	Q92823	HEI	-0.00133259	0.00219482	0.54468	0.827856
NRP1	Neuropilin 1	O14786	DASH	0.0354069	0.019947	0.0779448	0.640261
NRP1	Neuropilin 1	O14786	HEI	0.00367098	0.0017875	0.041765	0.362402
NTRK2	Neurotrophic receptor tyrosine kinase 2	Q16620	DASH	-0.0281099	0.0259628	0.280703	0.8959
NTRK2	Neurotrophic receptor tyrosine kinase 2	Q16620	HEI	-0.000843063	0.00234299	0.719492	0.890398
OLR1	Oxidized low density lipoprotein receptor 1	P78380	DASH	0.0574688	0.0465172	0.218627	0.8959
OLR1	Oxidized low density lipoprotein receptor 1	P78380	HEI	0.00256735	0.00419942	0.541901	0.827856
OSMR	Oncostatin M receptor	Q99650	DASH	0.0356329	0.0204281	0.0831815	0.646349
OSMR	Oncostatin M receptor	Q99650	HEI	0.00114493	0.00185346	0.537706	0.827856
PAG1	Phosphoprotein membrane anchor with glycosphingolipid microdomains 1	Q9NWQ8	DASH	-0.0337409	0.0403315	0.404172	0.8959
PAG1	Phosphoprotein membrane anchor with glycosphingolipid microdomains 1	Q9NWQ8	HEI	-0.00413944	0.00361954	0.254621	0.677484
PAM	Peptidylglycine alpha-amidating monooxygenase	P19021	DASH	-0.00364219	0.021814	0.867625	0.975019
PAM	Peptidylglycine alpha-amidating monooxygenase	P19021	HEI	-0.00262057	0.00195002	0.181048	0.624616
PCDH17	Protocadherin 17	O14917	DASH	-0.0244514	0.028529	0.39279	0.8959
PCDH17	Protocadherin 17	O14917	HEI	-0.00242079	0.00256421	0.346672	0.752213
PCOLCE	Procollagen C-endopeptidase enhancer	Q15113	DASH	0.031322	0.0279463	0.264192	0.8959
PCOLCE	Procollagen C-endopeptidase enhancer	Q15113	HEI	-0.000735961	0.00252308	0.770931	0.898552
PCSK9	Proprotein convertase subtilisin/kexin type 9	Q8NBP7	DASH	-0.0532146	0.0324633	0.10329	0.735915
PCSK9	Proprotein convertase subtilisin/kexin type 9	Q8NBP7	HEI	-0.00168174	0.0029425	0.568505	0.839171
PDCD6	Programmed cell death 6	O75340	DASH	-0.155986	0.0743718	0.03766	0.557586
PDCD6	Programmed cell death 6	O75340	HEI	-0.00488468	0.00677491	0.472049	0.813811
PDGFA	Platelet derived growth factor subunit A	P04085	DASH	0.0144341	0.0647393	0.823876	0.970369
PDGFA	Platelet derived growth factor subunit A	P04085	HEI	-0.00651148	0.00579822	0.26325	0.677618
PDGFRA	Platelet derived growth factor receptor alpha	P16234	DASH	-0.0301826	0.0258255	0.244399	0.8959
PDGFRA	Platelet derived growth factor receptor alpha	P16234	HEI	-0.00476122	0.00230008	0.0401876	0.362402
PDGFRB	Platelet derived growth factor receptor beta	P09619	DASH	-0.000310156	0.0287048	0.991394	0.999053
PDGFRB	Platelet derived growth factor receptor beta	P09619	HEI	-0.00156524	0.00257817	0.544705	0.827856
PEAR1	Platelet endothelial aggregation receptor 1	Q5VY43	DASH	0.0152696	0.0244031	0.53246	0.929391
PEAR1	Platelet endothelial aggregation receptor 1	Q5VY43	HEI	0.00118619	0.00219527	0.589776	0.843595
PGLYRP1	Peptidoglycan recognition protein 1	O75594	DASH	0.103387	0.0385542	0.00815941	0.444711
PGLYRP1	Peptidoglycan recognition protein 1	O75594	HEI	-0.00132024	0.00354868	0.710397	0.890398
PI3	Peptidase inhibitor 3	P19957	DASH	0.0590053	0.041554	0.15772	0.830898
PI3	Peptidase inhibitor 3	P19957	HEI	-0.00364976	0.00375026	0.332041	0.743858
PILRB	Paired immunoglobin like type 2 receptor beta	Q9UKJ0	DASH	-0.0633832	0.0495926	0.203223	0.882374
PILRB	Paired immunoglobin like type 2 receptor beta	Q9UKJ0	HEI	-0.0088168	0.00442536	0.0481739	0.377727
PLA2G1B	Phospholipase A2 group IB	P04054	DASH	0.0573306	0.0300202	0.0581022	0.557586
PLA2G1B	Phospholipase A2 group IB	P04054	HEI	0.000307503	0.00273261	0.910555	0.96173
PLA2G2A	Phospholipase A2 group IIA	P14555	DASH	0.0607812	0.0501043	0.227027	0.8959
PLA2G2A	Phospholipase A2 group IIA	P14555	HEI	-0.00320327	0.00452047	0.479678	0.813811
PLAT	Plasminogen activator	P00750	DASH	-0.0600885	0.0453128	0.186855	0.876614
PLAT	Plasminogen activator	P00750	HEI	-0.00361825	0.00408823	0.37757	0.766213
PLIN3	Perilipin 3	O60664	DASH	-0.0131919	0.0341961	0.70022	0.937082
PLIN3	Perilipin 3	O60664	HEI	-0.000277404	0.00307666	0.928279	0.96173
PLPBP	Pyridoxal phosphate binding protein	O94903	DASH	0.0247056	0.0746478	0.741141	0.950534
PLPBP	Pyridoxal phosphate binding protein	O94903	HEI	-0.000141973	0.00671542	0.983161	0.983161
PLTP	Phospholipid transfer protein	P55058	DASH	0.00157046	0.0377298	0.966855	0.992418
PLTP	Phospholipid transfer protein	P55058	HEI	0.0042486	0.00337497	0.210064	0.63366
PLXNB2	Plexin B2	O15031	DASH	-0.018772	0.0204657	0.360508	0.8959
PLXNB2	Plexin B2	O15031	HEI	-0.00295864	0.00182958	0.107982	0.553057
PLXNB3	Plexin B3	Q9ULL4	DASH	-0.0409063	0.0372369	0.273752	0.8959
PLXNB3	Plexin B3	Q9ULL4	HEI	-0.00418376	0.00334464	0.21295	0.63366
PM20D1	Peptidase M20 domain containing 1	Q6GTS8	DASH	-0.0160365	0.158225	0.919408	0.986495
PM20D1	Peptidase M20 domain containing 1	Q6GTS8	HEI	0.0208447	0.0141258	0.142163	0.584223
PPIB	Peptidylprolyl isomerase B	P23284	DASH	-0.0669509	0.0818008	0.414409	0.90488
PPIB	Peptidylprolyl isomerase B	P23284	HEI	-0.0051601	0.00736062	0.484378	0.813811
PPP1R2	Protein phosphatase 1 regulatory inhibitor subunit 2	P41236	DASH	-0.0443256	0.0628099	0.481477	0.929391
PPP1R2	Protein phosphatase 1 regulatory inhibitor subunit 2	P41236	HEI	-0.00171952	0.00565611	0.761546	0.898552
PRCP	Prolylcarboxypeptidase	P42785	DASH	-0.0239591	0.026463	0.366734	0.8959
PRCP	Prolylcarboxypeptidase	P42785	HEI	-0.00347497	0.00236919	0.144571	0.584223
PRKAR1A	Protein kinase cAMP-dependent type I regulatory subunit alpha	P10644	DASH	-0.0552391	0.0811033	0.496875	0.929391
PRKAR1A	Protein kinase cAMP-dependent type I regulatory subunit alpha	P10644	HEI	-0.0115791	0.00724262	0.11201	0.553057
PROC	Protein C, inactivator of coagulation factors Va and VIIIa	P04070	DASH	-0.0159692	0.0240456	0.507646	0.929391
PROC	Protein C, inactivator of coagulation factors Va and VIIIa	P04070	HEI	-0.00364033	0.00214483	0.0917494	0.517809
PRSS2	Serine protease 2	P07478	DASH	0.0865044	0.036083	0.0177602	0.557586
PRSS2	Serine protease 2	P07478	HEI	-0.00514455	0.00328014	0.118925	0.562055
PRSS27	Serine protease 27	Q9BQR3	DASH	-0.0169792	0.0293785	0.564179	0.931273
PRSS27	Serine protease 27	Q9BQR3	HEI	-0.00329073	0.00263107	0.21301	0.63366
PRTN3	Proteinase 3	P24158	DASH	0.018415	0.0348792	0.598314	0.931273
PRTN3	Proteinase 3	P24158	HEI	-0.00353592	0.0031261	0.259844	0.677618
PTGDS	Prostaglandin D2 synthase	P41222	DASH	-0.0189528	0.0229701	0.410637	0.902355
PTGDS	Prostaglandin D2 synthase	P41222	HEI	-0.00428265	0.00204025	0.037508	0.362402
PTN	Pleiotrophin	P21246	DASH	-0.0349291	0.0537787	0.517024	0.929391
PTN	Pleiotrophin	P21246	HEI	-0.00212597	0.00483996	0.661119	0.873893
PTPRF	Protein tyrosine phosphatase receptor type F	P10586	DASH	0.0278812	0.0263725	0.29214	0.8959
PTPRF	Protein tyrosine phosphatase receptor type F	P10586	HEI	-0.00309611	0.00236693	0.192877	0.63366
PTPRS	Protein tyrosine phosphatase receptor type S	Q13332	DASH	-0.020158	0.0223496	0.368553	0.8959
PTPRS	Protein tyrosine phosphatase receptor type S	Q13332	HEI	-0.00547527	0.00196448	0.0060153	0.159637
QDPR	Quinoid dihydropteridine reductase	P09417	DASH	-0.00834935	0.0445209	0.851496	0.970369
QDPR	Quinoid dihydropteridine reductase	P09417	HEI	-0.00318564	0.00399559	0.42656	0.798699
QPCT	Glutaminyl-peptide cyclotransferase	Q16769	DASH	-0.0115509	0.0406579	0.776731	0.967409
QPCT	Glutaminyl-peptide cyclotransferase	Q16769	HEI	-0.0064902	0.00361817	0.0748899	0.490465
RARRES2	Retinoic acid receptor responder 2	Q99969	DASH	-0.0795212	0.0457568	0.0843064	0.646349
RARRES2	Retinoic acid receptor responder 2	Q99969	HEI	-0.0133491	0.00400915	0.00109763	0.126228
RCOR1	REST corepressor 1	Q9UKL0	DASH	0.0228043	0.0305907	0.457173	0.927794
RCOR1	REST corepressor 1	Q9UKL0	HEI	-0.000942993	0.00275504	0.732626	0.890398
REG1A	Regenerating family member 1 alpha	P05451	DASH	0.0180697	0.0411736	0.661399	0.937082
REG1A	Regenerating family member 1 alpha	P05451	HEI	-0.00157978	0.0037028	0.670258	0.880752
REG1B	Regenerating family member 1 beta	P48304	DASH	0.0583605	0.0535719	0.277754	0.8959
REG1B	Regenerating family member 1 beta	P48304	HEI	-0.00137956	0.00483557	0.775817	0.898598
REG3A	Regenerating family member 3 alpha	Q06141	DASH	0.0452536	0.0497084	0.364101	0.8959
REG3A	Regenerating family member 3 alpha	Q06141	HEI	-0.00599822	0.00445549	0.180278	0.624616
REN	Renin	P00797	DASH	-0.0305734	0.0389721	0.434004	0.916059
REN	Renin	P00797	HEI	-0.000373014	0.00351184	0.915555	0.96173
RETN	Resistin	Q9HD89	DASH	0.0459159	0.0325214	0.160087	0.830898
RETN	Resistin	Q9HD89	HEI	-0.00409009	0.00292496	0.164102	0.615384
RNASE3	Ribonuclease A family member 3	P12724	DASH	-0.0427684	0.0746293	0.567462	0.931273
RNASE3	Ribonuclease A family member 3	P12724	HEI	0.00408483	0.00671033	0.543632	0.827856
RNASET2	Ribonuclease T2	O00584	DASH	-0.00902584	0.0221631	0.684416	0.937082
RNASET2	Ribonuclease T2	O00584	HEI	-0.00189377	0.00198812	0.342374	0.747589
ROR1	Receptor tyrosine kinase like orphan receptor 1	Q01973	DASH	-0.00847716	0.024676	0.73168	0.947632
ROR1	Receptor tyrosine kinase like orphan receptor 1	Q01973	HEI	-0.00235478	0.0022115	0.288704	0.701429
S100A11	S100 calcium binding protein A11	P31949	DASH	-0.000701774	0.0236533	0.976371	0.996592
S100A11	S100 calcium binding protein A11	P31949	HEI	-9.85054e-05	0.00212709	0.963126	0.977541
SCARF1	Scavenger receptor class F member 1	Q14162	DASH	-0.0119396	0.0351239	0.734392	0.947632
SCARF1	Scavenger receptor class F member 1	Q14162	HEI	-0.00357182	0.00314619	0.258091	0.677618
SDC1	Syndecan 1	P18827	DASH	0.00132494	0.0301868	0.96505	0.992418
SDC1	Syndecan 1	P18827	HEI	-0.000986456	0.00271345	0.716718	0.890398
SDC4	Syndecan 4	P31431	DASH	0.00996744	0.0523581	0.84928	0.970369
SDC4	Syndecan 4	P31431	HEI	-0.00559416	0.00468654	0.234519	0.663189
SELE	Selectin E	P16581	DASH	-0.0442134	0.041333	0.286501	0.8959
SELE	Selectin E	P16581	HEI	-0.00528648	0.00370595	0.155835	0.597366
SELP	Selectin P	P16109	DASH	-0.0737019	0.0451232	0.104521	0.735915
SELP	Selectin P	P16109	HEI	-0.00425558	0.00407929	0.298549	0.705446
SEMA3F	Semaphorin 3F	Q13275	DASH	0.00140117	0.0258866	0.956907	0.992418
SEMA3F	Semaphorin 3F	Q13275	HEI	-0.00593534	0.00227626	0.0100549	0.204054
SEMA7A	Semaphorin 7A	O75326	DASH	-0.00528502	0.0225638	0.815134	0.970369
SEMA7A	Semaphorin 7A	O75326	HEI	-0.00357056	0.00200817	0.0774538	0.490465
SERPINA11	Serpin family A member 11	Q86U17	DASH	0.0180897	0.04272	0.672584	0.937082
SERPINA11	Serpin family A member 11	Q86U17	HEI	-0.00882012	0.00377507	0.0208112	0.276149
SERPINA12	Serpin family A member 12	Q8IW75	DASH	-0.0295391	0.120686	0.806981	0.970369
SERPINA12	Serpin family A member 12	Q8IW75	HEI	-0.00832586	0.0108336	0.443404	0.806279
SERPINB5	Serpin family B member 5	P36952	DASH	0.0447225	0.0533474	0.403199	0.8959
SERPINB5	Serpin family B member 5	P36952	HEI	0.0110908	0.00472161	0.0201486	0.276149
SERPINE1	Serpin family E member 1	P05121	DASH	-0.0191542	0.0551278	0.728746	0.947632
SERPINE1	Serpin family E member 1	P05121	HEI	-0.00764778	0.00491957	0.122186	0.562055
SFTPD	Surfactant protein D	P35247	DASH	0.0418914	0.0582725	0.473343	0.929391
SFTPD	Surfactant protein D	P35247	HEI	0.00384243	0.00523997	0.464541	0.813811
SIGLEC7	Sialic acid binding Ig like lectin 7	Q9Y286	DASH	0.00514344	0.0225535	0.819918	0.970369
SIGLEC7	Sialic acid binding Ig like lectin 7	Q9Y286	HEI	-0.00552402	0.00197708	0.00589487	0.159637
SIRPA	Signal regulatory protein alpha	P78324	DASH	0.0322319	0.0366966	0.381186	0.8959
SIRPA	Signal regulatory protein alpha	P78324	HEI	-0.00272925	0.00330103	0.40969	0.793163
SLITRK6	SLIT and NTRK like family member 6	Q9H5Y7	DASH	0.00344099	0.0318493	0.914111	0.986495
SLITRK6	SLIT and NTRK like family member 6	Q9H5Y7	HEI	-0.00181066	0.00286039	0.527703	0.827856
SNAP23	Synaptosome associated protein 23	O00161	DASH	-0.051592	0.0876279	0.556918	0.931273
SNAP23	Synaptosome associated protein 23	O00161	HEI	-0.0052178	0.00787778	0.50878	0.823875
SNX9	Sorting nexin 9	Q9Y5X1	DASH	0.00284224	0.0608745	0.962823	0.992418
SNX9	Sorting nexin 9	Q9Y5X1	HEI	-0.00139435	0.00547318	0.799262	0.910051
SOD1	Superoxide dismutase 1	P00441	DASH	0.040645	0.0425166	0.340642	0.8959
SOD1	Superoxide dismutase 1	P00441	HEI	0.00206797	0.00383146	0.590191	0.843595
SORT1	Sortilin 1	Q99523	DASH	0.00179554	0.0301256	0.952553	0.992418
SORT1	Sortilin 1	Q99523	HEI	-0.00279855	0.00269939	0.301549	0.705446
SOST	Sclerostin	Q9BQB4	DASH	-0.0688112	0.034833	0.050076	0.557586
SOST	Sclerostin	Q9BQB4	HEI	-0.00795898	0.00310533	0.0113749	0.206075
SPARCL1	SPARC like 1	Q14515	DASH	0.00242436	0.0246732	0.92186	0.986495
SPARCL1	SPARC like 1	Q14515	HEI	-0.00152249	0.00221536	0.493004	0.813811
SPON2	Spondin 2	Q9BUD6	DASH	-0.0220512	0.0277898	0.428757	0.913093
SPON2	Spondin 2	Q9BUD6	HEI	-0.00177113	0.00250017	0.479809	0.813811
SPP1	Secreted phosphoprotein 1	P10451	DASH	0.0336351	0.0299234	0.262815	0.8959
SPP1	Secreted phosphoprotein 1	P10451	HEI	0.00113504	0.0027008	0.674905	0.880752
SSC4D	Scavenger receptor cysteine rich family member with 4 domains	Q8WTU2	DASH	-0.163861	0.102005	0.110317	0.746259
SSC4D	Scavenger receptor cysteine rich family member with 4 domains	Q8WTU2	HEI	-0.0118436	0.00920138	0.200051	0.63366
SSC5D	Scavenger receptor cysteine rich family member with 5 domains	A1L4H1	DASH	-0.00269846	0.0439376	0.951111	0.992418
SSC5D	Scavenger receptor cysteine rich family member with 5 domains	A1L4H1	HEI	-0.00404958	0.00393724	0.305376	0.705446
ST6GAL1	ST6 beta-galactoside alpha-2,6-sialyltransferase 1	P15907	DASH	-0.00982669	0.0254419	0.699873	0.937082
ST6GAL1	ST6 beta-galactoside alpha-2,6-sialyltransferase 1	P15907	HEI	-0.0052138	0.00224862	0.021782	0.278326
STK11	Serine/threonine kinase 11	Q15831	DASH	-0.0286901	0.0549597	0.602436	0.931273
STK11	Serine/threonine kinase 11	Q15831	HEI	-0.00328172	0.00493962	0.507489	0.823875
STK4	Serine/threonine kinase 4	Q13043	DASH	-0.0425342	0.0740832	0.566743	0.931273
STK4	Serine/threonine kinase 4	Q13043	HEI	-0.00131553	0.0066687	0.843888	0.941303
SUSD1	Sushi domain containing 1	Q6UWL2	DASH	0.0203067	0.048721	0.677431	0.937082
SUSD1	Sushi domain containing 1	Q6UWL2	HEI	-0.00288398	0.00437755	0.511041	0.823875
TCN2	Transcobalamin 2	P20062	DASH	-0.0116552	0.0281239	0.679164	0.937082
TCN2	Transcobalamin 2	P20062	HEI	-0.0028872	0.00251945	0.25366	0.677484
TFF3	Trefoil factor 3	Q07654	DASH	-0.072698	0.0471123	0.124947	0.756257
TFF3	Trefoil factor 3	Q07654	HEI	-0.00436485	0.00425557	0.306716	0.705446
TFPI	Tissue factor pathway inhibitor	P10646	DASH	-0.0188109	0.024626	0.446165	0.92727
TFPI	Tissue factor pathway inhibitor	P10646	HEI	-0.00594445	0.00216446	0.00677368	0.166923
TFRC	Transferrin receptor	P02786	DASH	-0.0352262	0.0390164	0.368068	0.8959
TFRC	Transferrin receptor	P02786	HEI	0.000176786	0.00351829	0.959993	0.977541
TGFBI	Transforming growth factor beta induced	Q15582	DASH	-0.0127676	0.0231025	0.581337	0.931273
TGFBI	Transforming growth factor beta induced	Q15582	HEI	-0.00382592	0.0020558	0.0647224	0.465192
TGFBR3	Transforming growth factor beta receptor 3	Q03167	DASH	0.0109868	0.0211752	0.604637	0.931273
TGFBR3	Transforming growth factor beta receptor 3	Q03167	HEI	5.65892036426224e-05	0.00190597	0.976354	0.980582
TGM2	Transglutaminase 2	P21980	DASH	0.0338418	0.0694029	0.626545	0.935748
TGM2	Transglutaminase 2	P21980	HEI	0.001447	0.00624516	0.817091	0.921231
THBD	Thrombomodulin	P07204	DASH	-0.0280467	0.0254373	0.271998	0.8959
THBD	Thrombomodulin	P07204	HEI	-0.0039936	0.00227333	0.0810333	0.490465
THBS4	Thrombospondin 4	P35443	DASH	-0.0736507	0.0380678	0.0549315	0.557586
THBS4	Thrombospondin 4	P35443	HEI	0.00376271	0.00345257	0.277559	0.688906
THOP1	Thimet oligopeptidase 1	P52888	DASH	-0.00017735	0.0367581	0.996157	0.999053
THOP1	Thimet oligopeptidase 1	P52888	HEI	-0.004524	0.00328461	0.170489	0.624616
THPO	Thrombopoietin	P40225	DASH	-0.00432796	0.0330233	0.895907	0.986495
THPO	Thrombopoietin	P40225	HEI	-0.00722916	0.00290984	0.0140918	0.228886
TIA1	TIA1 cytotoxic granule associated RNA binding protein	P31483	DASH	-0.0691479	0.0626535	0.271534	0.8959
TIA1	TIA1 cytotoxic granule associated RNA binding protein	P31483	HEI	0.00204982	0.00565495	0.717508	0.890398
TIE1	Tyrosine kinase with immunoglobulin like and EGF like domains 1	P35590	DASH	0.0199868	0.0298741	0.504517	0.929391
TIE1	Tyrosine kinase with immunoglobulin like and EGF like domains 1	P35590	HEI	-7.52018e-05	0.00269058	0.97774	0.980582
TIMD4	T cell immunoglobulin and mucin domain containing 4	Q96H15	DASH	-0.0469192	0.0352359	0.185047	0.876614
TIMD4	T cell immunoglobulin and mucin domain containing 4	Q96H15	HEI	-0.000896806	0.00318677	0.778785	0.898598
TIMP1	TIMP metallopeptidase inhibitor 1	P01033	DASH	0.00286084	0.0233422	0.902621	0.986495
TIMP1	TIMP metallopeptidase inhibitor 1	P01033	HEI	-0.0031881	0.00208281	0.127984	0.569024
TINAGL1	Tubulointerstitial nephritis antigen like 1	Q9GZM7	DASH	-0.0038614	0.0212269	0.855902	0.970369
TINAGL1	Tubulointerstitial nephritis antigen like 1	Q9GZM7	HEI	-0.00169797	0.00190401	0.373954	0.766213
TNC	Tenascin C	P24821	DASH	0.000209507	0.0403216	0.995861	0.999053
TNC	Tenascin C	P24821	HEI	0.000779881	0.00362548	0.829977	0.93271
TNF	Tumor necrosis factor	P01375	DASH	-0.0205909	0.0279098	0.461825	0.927794
TNF	Tumor necrosis factor	P01375	HEI	-0.00486724	0.00248246	0.0517971	0.397111
TNFRSF10C	TNF receptor superfamily member 10c	O14798	DASH	0.0319557	0.0357953	0.373449	0.8959
TNFRSF10C	TNF receptor superfamily member 10c	O14798	HEI	0.00291485	0.00321876	0.366629	0.766213
TNFSF13B	TNF superfamily member 13b	Q9Y275	DASH	0.0141035	0.022081	0.523995	0.929391
TNFSF13B	TNF superfamily member 13b	Q9Y275	HEI	-0.00546716	0.00193699	0.00542066	0.159637
TSHB	Thyroid stimulating hormone subunit beta	P01222	DASH	-0.0794595	0.0549451	0.150247	0.830898
TSHB	Thyroid stimulating hormone subunit beta	P01222	HEI	-0.000690434	0.00497558	0.889825	0.96173
TYMP	Thymidine phosphorylase	P19971	DASH	-0.0406821	0.0577245	0.482065	0.929391
TYMP	Thymidine phosphorylase	P19971	HEI	-0.00147963	0.00519834	0.776322	0.898598
TYRO3	TYRO3 protein tyrosine kinase	Q06418	DASH	-0.00247294	0.0299496	0.934305	0.992418
TYRO3	TYRO3 protein tyrosine kinase	Q06418	HEI	-0.000123891	0.00269336	0.963373	0.977541
UMOD	Uromodulin	P07911	DASH	0.0960449	0.0454226	0.0361509	0.557586
UMOD	Uromodulin	P07911	HEI	0.00733345	0.00410196	0.0758561	0.490465
USP8	Ubiquitin specific peptidase 8	P40818	DASH	-0.0620085	0.0740299	0.403598	0.8959
USP8	Ubiquitin specific peptidase 8	P40818	HEI	0.00220252	0.00667068	0.741732	0.890398
VAMP5	Vesicle associated membrane protein 5	O95183	DASH	0.0345861	0.0643701	0.591866	0.931273
VAMP5	Vesicle associated membrane protein 5	O95183	HEI	-0.00438821	0.00578309	0.449179	0.806279
VASN	Vasorin	Q6EMK4	DASH	0.00601262	0.0244191	0.805848	0.970369
VASN	Vasorin	Q6EMK4	HEI	-0.00468601	0.00216237	0.0318295	0.346487
VCAM1	Vascular cell adhesion molecule 1	P19320	DASH	-0.00430036	0.0225865	0.84926	0.970369
VCAM1	Vascular cell adhesion molecule 1	P19320	HEI	-0.00323757	0.0020139	0.110052	0.553057
VSIR	V-set immunoregulatory receptor	Q9H7M9	DASH	-0.0348197	0.0417037	0.405103	0.8959
VSIR	V-set immunoregulatory receptor	Q9H7M9	HEI	0.00101805	0.00375823	0.786856	0.904885
VWF	Von Willebrand factor	P04275	DASH	0.0116206	0.0847593	0.891137	0.986495
VWF	Von Willebrand factor	P04275	HEI	0.00404292	0.00761548	0.596297	0.843595
WASF1	WASP family member 1	Q92558	DASH	-0.0260951	0.0801349	0.745157	0.952145
WASF1	WASP family member 1	Q92558	HEI	-0.00288067	0.00720508	0.689872	0.883863
XG	Xg glycoprotein	P55808	DASH	0.0113573	0.0227361	0.618149	0.931273
XG	Xg glycoprotein	P55808	HEI	-0.000608181	0.00204573	0.766659	0.898552

## Sheet: Table S3
Table S3: Metabolite-wide association study results for all untargeted features
Diet Index	Feature (mz_retention time)	Beta	SE	P Value	Q Value
DASH	100.4885352_243.4545655	-0.0452155	0.0648313	0.48691579007629604	0.9484252336641035
DASH	100.828156_400.688067	0.0903419	0.0631234	0.15503973414056144	0.9182357576353636
DASH	100.925892_275.9735288	0.045613924903265934	0.0625509	0.467319	0.9484252336641035
DASH	100.9259071_19.78972342	-0.0462198	0.0663384	0.4873551990723546	0.9484252336641035
DASH	100.9334104_402.0091973	-0.108211	0.0638601	0.09283	0.9182357576353636
DASH	100.9461023_392.1849323	-0.0112344	0.064361	0.8617324468118972	0.9824274956501113
DASH	100.9646256_27.64681592	0.0335741	0.0651199	0.6071251617308602	0.9663508331816162
DASH	100.9855617_28.78802446	-0.0953111	0.065887	0.15068709552120066	0.9182357576353636
DASH	101.0243744_436.8926241	0.0107133	0.0656808	0.8707123424116158	0.9824274956501113
DASH	101.02441_21.32880851	-0.0433218	0.0640098	0.49986938698654615	0.9484252336641035
DASH	101.0607707_26.70867785	0.11070509866290293	0.055670683909334745	0.0490828	0.9097695049562021
DASH	101.3230639_406.7858972	-0.0252586	0.0654883	0.7004224834103446	0.981505
DASH	101.6450894_426.4050694	-0.0525072	0.0648555	0.4198114966508646	0.9350085386086822
DASH	101.9239879_20.0045265	0.0563089	0.0659001	0.3945966952240286	0.9339460796224934
DASH	101.9241296_442.7466218	0.014549316512614596	0.0654859	0.8245651423724809	0.9824274956501113
DASH	101.9241475_278.4874102	-0.0575253	0.0660115	0.3852964855410408	0.9339460796224934
DASH	1010.780709_334.7918142	-0.149736	0.059567981270068265	0.013306709867902075	0.7816960327203787
DASH	1011.78415_334.7612936	-0.00147528	0.0636283	0.9815414253565681	0.995261
DASH	1012.796358_368.7530317	0.0265237	0.0652026	0.684906	0.9767517877282559
DASH	1013.799259_368.3487029	0.0438999	0.0645846	0.4980200350050644	0.9484252336641035
DASH	1014.807297_368.2838212	-0.00174914	0.0632683	0.9779913026672934	0.995261
DASH	1015.813893_368.308146	-0.0334311	0.064617	0.6058719500701758	0.9663508331816162
DASH	102.0560203_19.57774109	-0.0481396	0.0635185	0.45004491795280555	0.9458043506867986
DASH	102.956791_20.96292899	0.0237476	0.0652413	0.7165175354940383	0.9824274956501113
DASH	1026.812444_392.4380653	0.023624336703371898	0.0631826	0.7091510663278473	0.9824274956501113
DASH	103.003693_60.02280773	-0.0546476	0.0665048	0.412913	0.9339460796224934
DASH	103.0036991_13.77212684	0.0674223	0.0653576	0.3043918796965694	0.9187963246989638
DASH	103.0221847_43.5316762	-0.125261	0.0651651	0.057011615968108637	0.9106510742673315
DASH	103.0400836_20.16245306	0.022822600669067383	0.0608274	0.7081891129302385	0.9824274956501113
DASH	103.9601864_21.3939909	0.13908602246486962	0.0634113	0.0302564	0.8848471718209767
DASH	1034.780991_331.2477174	-0.0556458	0.062016049649690194	0.3714115466875839	0.9322124187873599
DASH	1035.665091_316.114548	-0.0215612	0.0640727	0.7370878899455116	0.9824274956501113
DASH	1036.66807_315.8283715	-0.009181	0.064385	0.886855	0.9824274956501113
DASH	1036.795791_368.4406794	-0.0726113	0.0644984	0.26256063351211334	0.9182357576353636
DASH	1037.670821_315.5094339	0.010202179405009205	0.0644433	0.8744835070357508	0.9824274956501113
DASH	1037.799877_368.4617732	-0.0654299	0.0643805	0.31158352071642553	0.9187963246989638
DASH	1038.674015_315.0957457	-0.0100919	0.0648766	0.876652	0.9824274956501113
DASH	1038.810595_373.8959366	-0.0185215	0.0637156	0.7718031946609326	0.9824274956501113
DASH	1039.81487_374.13412	-0.00742429	0.0642675	0.9082296456518585	0.9850066915440937
DASH	104.0352957_19.77819938	-0.017785	0.064637	0.7836851670561666	0.9824274956501113
DASH	104.0434695_20.00847103	0.12102643292065583	0.0646515	0.0637062	0.9106510742673315
DASH	104.3186653_400.2902067	0.13366341895146996	0.0628449	0.035530646688940265	0.8848471718209767
DASH	104.3325479_401.0134779	0.0961183	0.0645594	0.13922153158604605	0.9182357576353636
DASH	104.457748_400.1769943	0.12162260016423516	0.0647636	0.0628781	0.9106510742673315
DASH	104.5832773_400.6582854	0.1028960023127847	0.0642534	0.11198262582052601	0.9182357576353636
DASH	104.9538541_20.92404153	0.040432850821178486	0.0644975	0.5319525901045967	0.9530445766979392
DASH	1040.825322_370.2565692	-0.0511839	0.058976089973278134	0.3872395190525405	0.9339460796224934
DASH	1040.82638_425.5012882	0.0415439	0.0643972	0.5201122351323983	0.9502403879657281
DASH	1041.830011_425.5292243	0.0521262	0.0640313	0.4172564999668399	0.9350085386086822
DASH	1041.830227_368.9472812	-0.0676814	0.063877	0.29152818744126513	0.9182357576353636
DASH	1042.838608_425.4411457	0.037002285264408845	0.0646517	0.5681944379929793	0.9609200439414072
DASH	1043.845445_426.2440715	-0.0231275	0.0623891	0.711533	0.9824274956501113
DASH	1049.680303_316.0775312	-0.0153808	0.063824	0.8099858348889765	0.9824274956501113
DASH	105.0000305_8.986990955	-0.0890116	0.062019356856632235	0.1538913106574953	0.9182357576353636
DASH	105.0126415_9.26553716	0.012788777584218026	0.0651484	0.8447141564055021	0.9824274956501113
DASH	105.0259965_9.214163971	0.0510674	0.0656266	0.43805073015728524	0.943103
DASH	105.0378043_22.34031699	-0.0325371	0.0638848	0.6114949010588846	0.9663508331816162
DASH	105.2497978_237.8168495	-0.09891	0.0624352	0.11584682399351892	0.9182357576353636
DASH	1050.683782_315.8080572	-0.0313193	0.0639781	0.6253822101995927	0.9663508331816162
DASH	1051.686302_315.3992145	-0.0289881	0.063753	0.6501717113157293	0.971401
DASH	1052.689256_315.2906301	0.0773295	0.0654876	0.24006625995252964	0.9182357576353636
DASH	106.7515445_247.1684029	0.0422583	0.0662494	0.5248062935794239	0.9508435821263477
DASH	1060.796828_368.5254209	-0.0750383	0.0652738	0.25265589807348154	0.9182357576353636
DASH	1061.680278_324.3756351	-0.0262205	0.0622027	0.6741393861244794	0.9760991368524039
DASH	1061.799907_368.6794424	-0.119941	0.065239	0.0685266	0.9106510742673315
DASH	1062.683882_325.1611669	-0.0379748	0.064987	0.5601135410131362	0.9609200439414072
DASH	1062.811133_372.2827573	-0.0934075	0.0635114	0.1440507911342824	0.9182357576353636
DASH	1063.814891_372.4004571	-0.0826969	0.0640272	0.199045	0.9182357576353636
DASH	1064.826096_372.5500256	0.028013228161619767	0.0630783	0.6577889882861772	0.9746187721177967
DASH	1064.826961_426.1359844	-0.083394	0.0641288	0.19601478359696967	0.9182357576353636
DASH	1066.841686_374.133361	-0.043494	0.0621819	0.48565072800288445	0.9484252336641035
DASH	1067.845833_425.6231211	-0.00663442	0.0646716	0.9184668846133639	0.9855450434909164
DASH	1067.845925_374.1115067	-0.0977787	0.0625526	0.12071992962168235	0.9182357576353636
DASH	1068.855971_425.6507991	-0.0283493	0.061202664380864504	0.6440782727237657	0.9697704488065041
DASH	1069.861661_425.5211808	-0.0997287	0.064766	0.12630215756787735	0.9182357576353636
DASH	107.0157338_8.626086141	0.0827986	0.0651816	0.20650649146643146	0.9182357576353636
DASH	107.0501019_79.84106795	0.015185957613971087	0.062304672321772475	0.8078613329071462	0.9824274956501113
DASH	107.0502058_28.17346024	0.0776751	0.0631999	0.2215236304720309	0.9182357576353636
DASH	1070.86651_425.8792099	-0.0511303	0.0639167	0.4253598525397103	0.9353194133824778
DASH	1073.680098_313.8317168	0.00188443	0.0639848	0.9765548391946524	0.995261
DASH	1075.696109_324.5650603	-0.0935795	0.0633069	0.1420441334696497	0.9182357576353636
DASH	1076.698679_324.2277994	0.010058321383032282	0.0629384	0.8733046077746212	0.9824274956501113
DASH	1077.702808_323.5609768	0.021995989075577496	0.0649931	0.7356414736147062	0.9824274956501113
DASH	108.0535402_79.84066992	-0.0259308	0.0641595	0.6868311790159469	0.9767564719568538
DASH	108.9019405_20.81219262	-0.0278198	0.064576	0.6674011664788294	0.9760991368524039
DASH	1083.664841_298.7124646	-0.0130734	0.055863459778762725	0.815375	0.9824274956501113
DASH	1084.668235_298.6916036	4.921755810790479e-4	0.0571579	0.9931443241646498	0.9983795309944324
DASH	1084.795715_338.2723383	-0.0224922	0.0653595	0.731366	0.9824274956501113
DASH	1085.670804_298.8433874	0.00106725	0.061562470633197766	0.9861980063122936	0.9966772427847121
DASH	1085.799212_338.6798588	0.017313287161048158	0.0637136	0.7863037419550898	0.9824274956501113
DASH	1086.811783_372.6301008	-0.115997	0.0643464	0.0740106	0.9106510742673315
DASH	1087.695824_325.521481	-0.0533721	0.0625919	0.3955680773436643	0.9339460796224934
DASH	1087.815205_372.5658628	-0.0555684	0.0653484	0.39687223352790624	0.9339460796224934
DASH	1088.826317_372.9500079	-0.0876179	0.060553	0.1505818022459017	0.9182357576353636
DASH	1089.830561_372.5523497	-0.0679757	0.0628039	0.28132301447735364	0.9182357576353636
DASH	109.0294336_51.54327096	0.0853987	0.0646385	0.18902113706519336	0.9182357576353636
DASH	1090.841396_426.3547026	-0.13606	0.062022934989370816	0.030233160884570176	0.8848471718209767
DASH	1090.842135_374.0782501	0.0425339	0.0642562	0.5093101421793148	0.9487257518476444
DASH	1092.854308_373.2661595	0.00183615	0.06519	0.9775776518780694	0.995261
DASH	1092.8578_425.4335983	0.0272462	0.064303	0.6725509768605705	0.9760991368524039
DASH	1093.861954_426.0095282	-0.0210504	0.0651237	0.7470929536155848	0.9824274956501113
DASH	1094.871154_425.9677377	-0.0499864	0.0655515	0.44726489010515147	0.9458043506867986
DASH	1097.680273_298.7245041	0.00548351	0.0570894	0.9236441766376111	0.9855450434909164
DASH	1098.683634_298.6021306	-0.0143764	0.056104016514913826	0.7982116448753949	0.9824274956501113
DASH	1099.689763_303.713078	0.0199495	0.061144764942931244	0.7448054284376041	0.9824274956501113
DASH	110.1010541_368.6005733	-0.0543503	0.0654241	0.4078135967096649	0.9339460796224934
DASH	110.2510874_22.55865172	0.0420929	0.0643568	0.5143601776742757	0.9502403879657281
DASH	110.8990192_20.4935943	-0.0857544	0.0661223	0.1972149199004698	0.9182357576353636
DASH	1100.698955_312.3343188	-0.0101017	0.0656009	0.8778854347162733	0.9824274956501113
DASH	1101.712299_325.6256751	0.051608405950728936	0.062313794846892916	0.4092423686030314	0.9339460796224934
DASH	1102.714783_325.343201	-0.0781055	0.0593643	0.19084715432465454	0.9182357576353636
DASH	1107.66436_297.7986828	0.0621597	0.057855590636009264	0.2848568661165926	0.9182357576353636
DASH	1108.667568_297.9694789	0.0523625	0.0620055	0.4001235049717353	0.9339460796224934
DASH	111.0087586_18.54652652	-0.0187772	0.0625272	0.7644777759625825	0.9824274956501113
DASH	111.9471868_79.81986343	-0.0272746	0.0649409	0.6752622028609481	0.9760991368524039
DASH	1116.917573_344.9890491	0.0149727	0.0589578	0.7999751699919337	0.9824274956501113
DASH	1119.663662_368.2882447	-0.0513342	0.0645294	0.4279244737632658	0.9366355141648302
DASH	112.051649_23.21579379	-0.0129191	0.0485211	0.79051	0.9824274956501113
DASH	112.0782447_223.2927455	-0.0950988	0.0659096	0.15172995834143216	0.9182357576353636
DASH	112.9759781_22.59054083	-0.0165841	0.0636935	0.7950339218103162	0.9824274956501113
DASH	112.9783166_23.13692827	0.0386001	0.0658002	0.5585854460395514	0.9609200439414072
DASH	112.9856599_22.65702927	-0.0074711	0.0665188	0.9107655445268692	0.9850066915440937
DASH	112.9929952_23.04415611	0.046803363071813674	0.0654765	0.4761495960647284	0.9484252336641035
DASH	112.9953211_22.56982565	-0.00303166	0.0655073	0.9631661615915783	0.9923896022119812
DASH	1121.680301_297.7377007	0.00853267	0.0522592	0.8705828703325569	0.9824274956501113
DASH	1122.68359_297.7824322	0.0393703	0.0569444	0.4906958396900133	0.9484252336641035
DASH	1123.686985_297.6149429	-0.00483586	0.0620721	0.9380349943452108	0.9894673232065969
DASH	1124.980682_373.6096619	0.015251579952154553	0.0636262	0.8109775367895736	0.9824274956501113
DASH	113.0071697_24.24742877	0.0732305	0.0650516	0.2625837233013937	0.9182357576353636
DASH	113.0244256_22.00953301	-0.00689495	0.0630562	0.9131153025993544	0.9853322798284297
DASH	113.0711517_300.0122032	-0.0473801	0.0632212	0.4551	0.9468924638339511
DASH	113.7549421_22.62154207	-0.00200538	0.0659582	0.9757968090134814	0.995261
DASH	113.9889538_22.0880984	0.014831776081716857	0.0642677	0.8178878084332099	0.9824274956501113
DASH	114.0560274_21.45239194	-0.0680699	0.062704	0.279899	0.9182357576353636
DASH	114.9492012_276.1940115	-0.0536333	0.0658851	0.4172737472259016	0.9350085386086822
DASH	114.9802653_26.43831449	-0.0910745	0.0647806	0.16240664765069415	0.9182357576353636
DASH	114.9898525_22.12946511	0.059761355751888914	0.0657361	0.36516104451199216	0.93205
DASH	1145.679946_297.1536503	0.10853613758574915	0.0606638	0.0761795	0.9106510742673315
DASH	1146.683708_296.9070979	0.056526133756751945	0.0627736	0.3697169733205581	0.9322124187873599
DASH	115.0036555_19.01022525	0.03129	0.0615018	0.6118751032085141	0.9663508331816162
DASH	115.0037805_438.1162716	-0.0120929	0.0642133	0.8509491255383129	0.9824274956501113
DASH	115.0400393_24.36291013	0.034253931792409785	0.059184489196786885	0.56386	0.9609200439414072
DASH	115.0764101_37.61954905	-0.0670254	0.0655402	0.3085781002013672	0.9187963246989638
DASH	115.9444953_60.60271678	0.0812926	0.0647342	0.21169398694995264	0.9182357576353636
DASH	115.9445054_9.907586209	-0.0228283	0.0654988	0.7280685770208621	0.9824274956501113
DASH	116.0505436_33.38580667	0.026162194803480136	0.063358	0.6804160103672343	0.9767517877282559
DASH	116.0717162_22.38516856	-0.0220619	0.0564275	0.6965246252568189	0.9811915266003752
DASH	116.6339376_314.9364379	-0.0721116	0.060936129401129586	0.23905129073381023	0.9182357576353636
DASH	116.9058594_273.4487139	0.0872413	0.0632188	0.17022144274007794	0.9182357576353636
DASH	116.9102442_442.2732999	0.0021264	0.0654548	0.9741393682771983	0.995261
DASH	116.951182_273.2190573	0.0860052	0.0651275	0.18922311426119293	0.9182357576353636
DASH	116.951187_410.3108894	-0.0746844	0.0644551	0.24893656962575386	0.9182357576353636
DASH	116.9723526_359.2910637	0.0963083	0.0654002	0.1435441004529281	0.9182357576353636
DASH	116.9724786_21.14569228	0.033176353828439184	0.0652222	0.6119440490558969	0.9663508331816162
DASH	117.0193411_18.03631387	-0.0800499	0.0628481	0.20529248438614436	0.9182357576353636
DASH	117.0194059_300.7213676	0.0991155	0.0656	0.13350836029271723	0.9182357576353636
DASH	117.0557277_21.2309003	0.052839739124058455	0.056660016280666026	0.35295971276455185	0.9308758738083827
DASH	117.0750621_22.43444225	-0.124774	0.0633089	0.0510999	0.9097695049562021
DASH	117.2589616_22.57524652	0.0840243	0.0654288	0.20160599011910343	0.9182357576353636
DASH	117.9190581_435.4402704	-0.00446668	0.0656412	0.9458644209701684	0.9911687334532252
DASH	117.9758291_21.21725005	0.0328521	0.065995	0.6195617562418776	0.9663508331816162
DASH	117.9999886_247.1037583	0.0352294	0.0634165	0.5795968199868211	0.9609200439414072
DASH	118.0227119_17.72589976	-0.0326603	0.0658509	0.6208440423364667	0.9663508331816162
DASH	118.0412251_21.81534919	-0.01644	0.0658036	0.803154	0.9824274956501113
DASH	118.0509748_19.82103727	-0.110763	0.065457	0.0932788	0.9182357576353636
DASH	118.3062252_278.2239313	-0.0802077	0.065975	0.2265359130815251	0.9182357576353636
DASH	118.3222437_288.9499405	0.00679025	0.0625773	0.9137772176635868	0.9853322798284297
DASH	118.8996805_347.640066	0.0547757	0.0650788	0.4016823287931648	0.9339460796224934
DASH	118.9241374_9.301337297	-0.00868098	0.0663154	0.896076	0.9824274956501113
DASH	118.9516495_20.36926303	0.0593679	0.0647683	0.36122735275285645	0.9308758738083827
DASH	118.9662145_9.815661278	-0.0869851	0.0636396	0.17429586579924755	0.9182357576353636
DASH	118.9694824_21.13233472	-0.00210893	0.0649092	0.9741363267862735	0.995261
DASH	119.0500396_144.8539446	-0.00043914	0.0642199	0.9945557002314511	0.9983795309944324
DASH	119.0716956_289.1705051	-0.102885	0.0652236	0.11740034972734745	0.9182357576353636
DASH	119.2507755_256.624073	0.016150907206634497	0.0648986	0.8039025843718342	0.9824274956501113
DASH	119.5751931_307.1964835	-0.0838893	0.0646186	0.19676477727171837	0.9182357576353636
DASH	119.9243114_268.2100336	0.012219816219262653	0.062841	0.8461559645587082	0.9824274956501113
DASH	119.9328837_409.8257709	-0.101067	0.0654584	0.12529046722132436	0.9182357576353636
DASH	120.0350018_444.5286724	0.011888581024834055	0.0651193	0.8554544386267782	0.9824274956501113
DASH	120.0790482_315.2530773	0.033414490381084426	0.0640642	0.6029502186025537	0.9663508331816162
DASH	120.3298089_315.7968295	-0.0775372	0.0646513	0.23282883495932533	0.9182357576353636
DASH	120.8966935_29.83037526	-0.0817643	0.0657884	0.21641267788241123	0.9182357576353636
DASH	120.9278207_22.10501683	0.10301903174790128	0.0651874	0.11672604653017044	0.9182357576353636
DASH	120.9311161_434.2065941	-0.00806068	0.0648809	0.90134	0.9824274956501113
DASH	121.0293739_225.1375139	-0.0755628	0.064295	0.2422804085689222	0.9182357576353636
DASH	121.0294901_23.4705354	-0.0164727	0.0658246	0.8028319931977319	0.9824274956501113
DASH	121.1021906_191.214123	-0.0143113	0.0652532	0.8267831929698457	0.9824274956501113
DASH	121.1992744_278.2930538	0.0998878	0.0619917	0.10980687830527722	0.9182357576353636
DASH	122.0223777_26.25259418	0.0367433	0.0632364	0.5623265272344239	0.9609200439414072
DASH	122.0247486_18.78956026	0.031047061062720163	0.0610435	0.6119864826250212	0.9663508331816162
DASH	122.0328104_229.1154539	-0.0229024	0.0651505	0.7258218979285814	0.9824274956501113
DASH	122.0328235_23.18572834	0.0454915	0.0663961	0.4946023775607157	0.9484252336641035
DASH	122.0328621_300.7006033	-0.0480075	0.0661902	0.4697179357428548	0.9484252336641035
DASH	122.0425849_307.4232625	0.018757481348756624	0.0653034	0.7744398073852619	0.9824274956501113
DASH	122.3209965_301.5288798	0.00769046	0.0649799	0.9059922076351895	0.9844055682960129
DASH	1222.870265_406.0400415	0.0377515	0.0644501	0.5591728081764765	0.9609200439414072
DASH	123.0451271_72.48196361	0.045145999675508836	0.0655186	0.4921518778353883	0.9484252336641035
DASH	123.0484134_21.37510023	-0.0134847	0.0649305	0.835841	0.9824274956501113
DASH	123.0563003_443.6409843	-0.0732551	0.0650338	0.2622944747245513	0.9182357576353636
DASH	123.9885563_284.9294668	-0.0667469	0.0651158	0.30745436949674443	0.9187963246989638
DASH	123.9886276_10.19275936	0.0532235	0.06553	0.4183256288067191	0.9350085386086822
DASH	124.0073301_19.8266278	0.00916808	0.0640937	0.8865031983572548	0.9824274956501113
DASH	124.0403521_8.461554588	-0.0784699	0.0657588	0.23516657928141332	0.9182357576353636
DASH	124.734142_261.0388887	0.0493358	0.0605442	0.4168009715258558	0.9350085386086822
DASH	124.9913399_19.52299955	-0.00420109	0.0627998	0.9467782067658228	0.9911687334532252
DASH	125.0010259_19.66526817	-0.0517243	0.0655017	0.4313217905204867	0.937371
DASH	125.0244023_33.69378347	-0.11567	0.0643166	0.0746833	0.9106510742673315
DASH	125.0711457_289.0792746	-0.0563964	0.0653118	0.38963233083968085	0.9339460796224934
DASH	126.0790727_298.5933333	0.015077835417470964	0.0580171	0.7954084999937208	0.9824274956501113
DASH	126.5830598_323.9653071	0.020532499579508205	0.059039799752293634	0.7286348966859765	0.9824274956501113
DASH	126.740879_262.3499823	0.031899762506159966	0.0656597	0.6279932370037191	0.9663508331816162
DASH	126.975642_22.7109523	-0.0459698	0.0633233	0.4693167644851296	0.9484252336641035
DASH	126.9897308_22.34108678	0.013188410802880185	0.0640211	0.837148	0.9824274956501113
DASH	126.9925189_22.50021136	0.0825688	0.0659101	0.2127950124570648	0.9182357576353636
DASH	127.0012586_25.15401779	0.0575611	0.0629409	0.3623215385887423	0.9308758738083827
DASH	127.0099982_22.5650155	0.010186324459126232	0.0653258	0.8763560667474393	0.9824274956501113
DASH	127.0127832_22.32540595	0.0357545	0.0629317	0.5710229335607737	0.9609200439414072
DASH	127.0268889_22.66229239	0.0702511	0.063213	0.2687008881183738	0.9182357576353636
DASH	127.0400091_59.71900847	0.015484	0.0622936	0.8041336155828224	0.9824274956501113
DASH	127.8699796_368.1221237	-0.0119274	0.0643534	0.8532811107969476	0.9824274956501113
DASH	128.0046_25.36389577	0.038181615438918654	0.0659781	0.5639031216410859	0.9609200439414072
DASH	128.0074697_24.02431592	-0.0826625	0.0642676	0.20090452319060684	0.9182357576353636
DASH	128.035325_19.07751888	-0.00287827	0.0595773	0.9615503721724833	0.9923896022119812
DASH	128.0448374_296.605776	0.022011963807764382	0.0666605	0.7418317352040702	0.9824274956501113
DASH	128.0448884_8.518570803	-0.00439968	0.0631157	0.9445449577555562	0.9911687334532252
DASH	128.8370524_315.7106632	0.00956476	0.0639974	0.8814515121950783	0.9824274956501113
DASH	128.9595681_24.33393088	-0.10089	0.0643164	0.11942939591865322	0.9182357576353636
DASH	129.005518_22.49491892	0.0461955	0.0629545	0.46454333887803057	0.9484252336641035
DASH	129.0078407_22.96654636	-0.178153	0.061977685971917204	0.00480864	0.6393789040344589
DASH	129.0193465_20.20457384	-0.0752969	0.0635621	0.23856844569687446	0.9182357576353636
DASH	129.0303769_25.54962914	0.048697987128081245	0.0640327	0.44847559820789085	0.9458043506867986
DASH	129.052742_26.91712539	-0.0333864	0.0648273	0.6075206926046786	0.9663508331816162
DASH	129.0556977_27.62552298	0.00862786	0.0517004	0.8677510594712857	0.9824274956501113
DASH	129.0586245_26.99055616	-0.0806887	0.062029865048993896	0.19588156703679913	0.9182357576353636
DASH	129.0921206_82.23291121	-0.0372906	0.0656687	0.5712178078511998	0.9609200439414072
DASH	129.0921565_435.7189212	-0.0994402	0.0651095	0.1293914077801937	0.9182357576353636
DASH	129.9628329_24.51919366	-0.158698	0.0642782	0.014996550830155369	0.7961026126408194
DASH	130.0590547_27.00305009	0.017109	0.0532466	0.7485438361072532	0.9824274956501113
DASH	130.066113_31.22260896	0.0619231	0.0658725	0.34913104190365407	0.9308758738083827
DASH	130.0872888_24.18616768	-0.032588	0.0537009	0.5451312488602668	0.9552029210052777
DASH	130.4991791_256.6426127	-0.16345	0.0648731	0.013099766871694106	0.7816960327203787
DASH	130.9572098_420.897764	-0.0266032	0.0654873	0.6853130638495744	0.9767517877282559
DASH	130.9572298_357.691905	-0.0121319	0.0657296	0.853883	0.9824274956501113
DASH	130.9575909_24.12474173	-0.0550473	0.0659439	0.4055547483455707	0.9339460796224934
DASH	130.9925171_349.8527555	0.0862267	0.0660042	0.19398503785778354	0.9182357576353636
DASH	131.0349777_300.9011967	-0.213774	0.0621354	8.058249038883728e-4	0.3180190744252429
DASH	131.0598392_26.68318931	-0.0162527	0.061168	0.7909334800052391	0.9824274956501113
DASH	131.071253_287.7426918	-0.0524566	0.0657998	0.42694114066325817	0.935996
DASH	131.0712973_24.3865783	-0.0198029	0.060609351744714074	0.7444560121615269	0.9824274956501113
DASH	131.0825382_22.89270939	-0.14182	0.0645739	0.0300472	0.8848471718209767
DASH	131.090626_23.77745429	-0.0821785	0.057494414179056826	0.15557396328977954	0.9182357576353636
DASH	131.9156051_274.2253009	-0.0336007	0.0653808	0.6082747223149457	0.9663508331816162
DASH	131.915614_19.81785352	-0.0357205	0.0632835	0.5735265322899925	0.9609200439414072
DASH	132.0009973_265.597512	-0.0634911	0.066151	0.33913963886123977	0.9273845162470825
DASH	132.0302024_19.0056712	-0.0677952	0.0630176	0.28422389753329713	0.9182357576353636
DASH	132.86784_28.87145497	0.028084685827614562	0.0653179	0.6680087250179321	0.9760991368524039
DASH	132.9001633_344.8527438	-0.0181364	0.0643135	0.7784417881029463	0.9824274956501113
DASH	132.9157713_19.62696279	-0.0154501	0.0656378	0.8143217179860882	0.9824274956501113
DASH	132.9234272_278.8417151	0.00334782	0.0626897	0.9575018449251536	0.9923896022119812
DASH	132.941334_37.42743767	0.0979097	0.0649097	0.1341478124906164	0.9182357576353636
DASH	132.9463448_21.49050618	-0.0197433	0.0646996	0.760791	0.9824274956501113
DASH	132.9543201_416.7756562	-0.071145	0.0650394	0.2762566074354097	0.9182357576353636
DASH	132.9819161_8.929485653	0.13641965457230973	0.064836	0.037513434617239355	0.8848471718209767
DASH	132.9962453_400.4710408	0.13632718206320005	0.0620739	0.030049184119800235	0.8848471718209767
DASH	133.0142641_18.25162581	0.028490038886330924	0.062035821362823915	0.6469057491225685	0.971401
DASH	133.0658452_198.4449701	-0.0483369	0.0654224	0.4614820161066019	0.9484252336641035
DASH	133.9236137_277.6783661	0.031402	0.061550132763743604	0.6108821863070142	0.9663508331816162
DASH	133.937999_374.8456335	-0.0152334	0.0647434	0.8143961836770878	0.9824274956501113
DASH	133.9958157_400.1284042	-0.00668849	0.0660176	0.9194749052827101	0.9855450434909164
DASH	134.0175564_18.08536694	0.0785424	0.064017	0.22232405039697622	0.9182357576353636
DASH	134.0611365_26.53355418	0.0503871	0.0629896	0.4253740066244315	0.9353194133824778
DASH	134.8915316_349.4904502	-0.085205	0.0640805	0.18621825390808688	0.9182357576353636
DASH	134.8970406_347.2372391	0.0975477	0.0638598	0.12932802755628223	0.9182357576353636
DASH	134.9115589_38.63297143	-0.0273644	0.0653388	0.6761246443105725	0.9760991368524039
DASH	134.9433644_19.19966617	0.014557655875462198	0.0609281	0.8115765872085273	0.9824274956501113
DASH	135.0086613_58.57400426	0.054424455723525916	0.0652191	0.40570774756444916	0.9339460796224934
DASH	135.0298782_18.84033868	-0.0765199	0.0644532	0.23754710418931113	0.9182357576353636
DASH	135.0451431_252.3573254	0.11488959378857434	0.0649995	0.0797439	0.9106510742673315
DASH	135.0451542_33.00199281	0.0928659	0.0654618	0.15866583349795196	0.9182357576353636
DASH	135.0451593_121.4032704	0.0964729	0.0652039	0.14167869544346262	0.9182357576353636
DASH	135.085227_315.496226	-0.0310949	0.064455	0.6304030549027099	0.9664099637039892
DASH	135.335289_315.953718	0.019756104921515596	0.0654413	0.7632716243940076	0.9824274956501113
DASH	135.8916188_33.92999722	-0.0096061	0.0664481	0.8853026212514793	0.9824274956501113
DASH	135.9022588_45.08561952	0.0442469	0.0662696	0.5056523387650286	0.9487257518476444
DASH	136.0331176_19.15517214	-0.0853037	0.0649211	0.19143042926998644	0.9182357576353636
DASH	136.8201576_315.634497	0.015193832531061567	0.0639458	0.8126030755108584	0.9824274956501113
DASH	136.8629433_37.51964893	0.0907749	0.0656302	0.16926006715941988	0.9182357576353636
DASH	136.8818716_34.70534363	0.017656720234321854	0.0647927	0.7857096201050874	0.9824274956501113
DASH	136.8988098_345.820716	-0.0597303	0.0642597	0.35453669986651115	0.9308758738083827
DASH	136.9014849_35.70108992	0.0494405	0.065159	0.4495175933542137	0.9458043506867986
DASH	136.9204887_36.90978567	0.0647004	0.0660417	0.32925991817743916	0.9269770135605786
DASH	137.0242789_34.93309544	0.0369436	0.0650209	0.5710018318711596	0.9609200439414072
DASH	137.0454425_23.17445112	0.0214044	0.0642584	0.7396558481596721	0.9824274956501113
DASH	137.8917917_346.7868275	-0.0181309	0.0662952	0.7849607425154486	0.9824274956501113
DASH	137.8957706_34.35959106	0.0299449	0.0654953	0.6483698614862041	0.971401
DASH	137.9404808_441.9170919	0.11803054552569238	0.0655807	0.0744731	0.9106510742673315
DASH	138.0195948_304.3365569	0.0729508	0.0647993	0.26255531411089766	0.9182357576353636
DASH	138.0276564_35.135957	0.10381912265444151	0.0645328	0.1103593122120997	0.9182357576353636
DASH	138.0398829_26.33255376	0.0454887	0.0642656	0.48046307981967606	0.9484252336641035
DASH	138.0560055_26.10817315	-0.0329548	0.0648814	0.612463	0.9663508331816162
DASH	138.084558_289.1822223	-0.00449937	0.0652396	0.9451336640090928	0.9911687334532252
DASH	138.5891941_316.3982674	-0.0276525	0.0645409	0.6691116792449148	0.9760991368524039
DASH	138.714163_315.9670553	-0.0636726	0.0638891	0.3210101510310961	0.9261441935027587
DASH	138.8392215_315.612579	-0.0250748	0.0642034	0.6968380771868645	0.981224
DASH	138.8900341_347.6102599	-0.0977432	0.0649229	0.13488376906425514	0.9182357576353636
DASH	138.8958779_348.6780847	-0.0232859	0.0661815	0.7255845442981597	0.9824274956501113
DASH	139.0764463_26.11326031	-0.046736	0.0641619	0.46782003809509776	0.9484252336641035
DASH	139.0899427_315.3919729	-0.0454457	0.065874	0.49163081503704686	0.9484252336641035
DASH	139.9788635_23.57287381	0.0545257	0.0661464	0.411436	0.9339460796224934
DASH	140.8779407_373.6277582	0.034167686368419256	0.0616596	0.5805448374328286	0.9609200439414072
DASH	140.9758388_19.40011431	0.0716459	0.0641978	0.26670137065495525	0.9182357576353636
DASH	140.9863144_17.75378478	-0.0585481	0.0663776	0.37956031597587725	0.9331945043558051
DASH	141.0034282_22.47713812	0.0433743	0.0645078	0.502662	0.9487257518476444
DASH	141.0067018_22.62762885	0.0154828	0.0645115	0.8107497354491514	0.9824274956501113
DASH	141.0136659_295.9280041	-0.196649	0.0637826	0.00255543	0.5275551919837695
DASH	141.0136685_22.98367615	-0.273684	0.060162776857649286	1.3248064456696502e-5	0.016409935840361402
DASH	141.0168355_359.7520599	0.0818568	0.0652065	0.21185400681830005	0.9182357576353636
DASH	141.0168932_22.94501168	-0.0239411	0.0640953	0.7094346224395324	0.9824274956501113
DASH	141.0201492_22.60932882	0.11742309211196462	0.0658142	0.0769897	0.9106510742673315
DASH	141.0203205_287.8677453	0.0412272	0.0659371	0.5330242651341769	0.9530445766979392
DASH	141.0271405_22.60466975	0.0630284	0.0651766	0.33551789900448936	0.9269770135605786
DASH	141.03039_22.50219374	0.029322728341777366	0.0647791	0.651634	0.971401
DASH	141.0468885_22.60607547	0.033230511664663336	0.0664094	0.6177412639878035	0.9663508331816162
DASH	141.0845302_298.6216176	0.0039232	0.0568259	0.9450763945832192	0.9911687334532252
DASH	141.0920679_81.51235331	-0.0334593	0.0648695	0.6069721072652455	0.9663508331816162
DASH	141.0920836_187.1368671	0.0437117	0.0657516	0.5074868713603751	0.9487257518476444
DASH	141.3354461_298.6828145	0.025850038506327284	0.0567591	0.6496409013020294	0.971401
DASH	141.588514_326.5392853	-0.0227853	0.0630671	0.7185368421063245	0.9824274956501113
DASH	141.9855925_352.5826004	-0.0705046	0.0660475	0.2879510607248465	0.9182357576353636
DASH	141.9856017_442.8399121	-0.0166333	0.0659947	0.8014530186484056	0.9824274956501113
DASH	141.9856184_9.326632931	-0.131794	0.0643886	0.0429131	0.9097695049562021
DASH	142.0201548_359.3523855	0.017151784021799846	0.0664527	0.7967793164269084	0.9824274956501113
DASH	142.0201888_22.8809811	0.0333518	0.0646913	0.6071395594183977	0.9663508331816162
DASH	142.0227494_23.84200452	-0.0110059	0.06605	0.8679488251051657	0.9824274956501113
DASH	142.0508661_26.36054853	-0.0879109	0.06459	0.17611031699532087	0.9182357576353636
DASH	142.0660846_37.7283406	0.0424077	0.0662787	0.52352881396982065	0.9508435821263477
DASH	142.8209379_298.9573296	0.0504627	0.0619974	0.4173277976942278	0.9350085386086822
DASH	142.949254_20.96454917	0.0549379	0.0648397	0.3985637278243269	0.9339460796224934
DASH	142.9751174_26.03807143	-0.0853208	0.0648741	0.19102252468967254	0.9182357576353636
DASH	142.9961138_24.49615219	-0.0250827	0.0664385	0.7064614896730017	0.9824274956501113
DASH	142.9985764_265.5271544	0.0314056	0.0654086	0.6320207632240407	0.9671106172060326
DASH	143.021082_24.01945722	-0.0223532	0.066323	0.7366945876558287	0.9824274956501113
DASH	143.0211169_358.9871911	0.044759025840317886	0.0643628	0.48817232577124203	0.9484252336641035
DASH	143.0235752_22.01966228	0.018258875103203936	0.0661474	0.7830096099691517	0.9824274956501113
DASH	143.0348972_22.42001031	-0.0231063	0.0635271	0.7167210096211696	0.9824274956501113
DASH	143.0349072_297.1105541	0.0908496	0.0656551	0.16907194184064697	0.9182357576353636
DASH	143.0501248_188.6012279	-0.02765	0.0647905	0.6703386671973068	0.9760991368524039
DASH	143.0712571_53.79972777	0.0705706	0.0648637	0.2788389384930761	0.9182357576353636
DASH	143.1076757_103.9205586	0.0070471	0.0655268	0.9145406622086514	0.9853322798284297
DASH	143.1076824_193.173562	-0.0798087	0.064715	0.2199609066162362	0.9182357576353636
DASH	143.1077201_447.1969116	0.011851968715630747	0.0635261	0.8523220391614558	0.9824274956501113
DASH	143.9784523_23.97988548	-0.0557092	0.0638202	0.38450099197479704	0.9339460796224934
DASH	144.0301422_19.66327257	0.10308047754185053	0.0634329	0.10684677653235383	0.9182357576353636
DASH	144.102926_27.58071733	0.0211157	0.0653604	0.7472219474988784	0.9824274956501113
DASH	144.5901923_298.5129978	-0.00933228	0.0572241	0.8707344958912885	0.9824274956501113
DASH	144.7144135_298.6181456	0.024244553413563612	0.0615476	0.6943605303454603	0.9801391379584393
DASH	144.8392826_299.024141	-0.000780703	0.0557696	0.988855	0.9976986248112867
DASH	144.8696791_19.27964125	0.042500526287820736	0.0637544	0.5063214381665136	0.9487257518476444
DASH	144.973255_23.99658988	-0.103509	0.064293	0.11010148119208278	0.9182357576353636
DASH	144.9793427_24.94459611	-0.0634691	0.0658597	0.33718321335265355	0.9269770135605786
DASH	144.991774_8.958695361	0.0537985	0.0632384	0.39665935003350794	0.9339460796224934
DASH	145.0141994_18.51805659	0.0325764	0.062147	0.6011429725079162	0.9663508331816162
DASH	145.0488774_189.5863077	0.022610945096990145	0.0644895	0.7265081468922038	0.9824274956501113
DASH	145.061806_19.7625939	-0.0314883	0.0636539	0.6217535856184331	0.9663508331816162
DASH	145.0869568_28.17928461	-0.0662037	0.0652364	0.31228195858309776	0.9187963246989638
DASH	145.093209_327.1091331	-0.047284	0.060187181029177285	0.43368049903882633	0.9390278333070796
DASH	145.09819_23.21339303	0.10513679899969573	0.0645643	0.1061288507369042	0.9182357576353636
DASH	145.3432655_326.5312973	-0.0197217	0.0574	0.7317756928364838	0.9824274956501113
DASH	145.5963961_282.4034125	0.0247265	0.0665306	0.7108213580224224	0.9824274956501113
DASH	146.0175032_19.63864898	-0.00461705	0.0650693	0.9435539332896412	0.9911687334532252
DASH	146.0247194_100.020198	0.0284426	0.066353	0.6689617817582167	0.9760991368524039
DASH	146.0457916_18.93519084	-0.0300733	0.058739	0.6096289662004895	0.9663508331816162
DASH	146.3794134_365.2537861	-0.00880127	0.0603742	0.8843470229896103	0.9824274956501113
DASH	146.6303126_364.8140318	-0.023083	0.0652629	0.7242064576180003	0.9824274956501113
DASH	146.8667069_19.29231533	-0.0550963	0.0655498	0.4023286682569036	0.9339460796224934
DASH	146.908297_25.26381189	0.053005670552557886	0.062392	0.39730585622488124	0.9339460796224934
DASH	146.9083702_350.7750253	-0.0142836	0.0653894	0.8274679617268526	0.9824274956501113
DASH	146.9218096_198.0988045	-0.0987962	0.0643542	0.12743608866243264	0.9182357576353636
DASH	146.9829873_20.79827981	-0.0178465	0.0658273	0.7867831034672458	0.9824274956501113
DASH	147.0184378_18.15240236	0.0527932	0.0654613	0.42160262600413245	0.9350085386086822
DASH	147.0298923_20.11075503	0.049917636813388774	0.062059463190379104	0.4228252327843539	0.9350085386086822
DASH	147.0491981_19.07132521	0.0514275	0.0644861	0.4267774838234798	0.935996
DASH	147.0846461_297.1706238	0.0459517	0.0603741	0.44811852916686523	0.9458043506867986
DASH	147.117899_201.5751126	0.046077	0.066116	0.487241	0.9484252336641035
DASH	148.0436716_23.16965241	-0.183483	0.060169228356264266	0.00283593	0.5546484643841637
DASH	148.3715911_416.6565544	-0.0215646	0.064847	0.7400717588312502	0.9824274956501113
DASH	148.9064374_25.47946213	0.0975251	0.0632059	0.1255372390317428	0.9182357576353636
DASH	148.9800102_20.74180522	-0.0127449	0.0659856	0.8471786502508567	0.9824274956501113
DASH	149.0094562_430.2185047	0.0231201	0.0657316	0.7256699116075233	0.9824274956501113
DASH	149.0094771_317.7921616	0.0670602	0.065603	0.30878950175653797	0.9187963246989638
DASH	149.0454665_20.38290213	-0.0675819	0.062896	0.28480873401718704	0.9182357576353636
DASH	149.0550677_22.21372392	0.00169137	0.0657885	0.979533	0.995261
DASH	149.0606829_49.48298704	0.038589835887829625	0.0640419	0.5479595805980362	0.955971
DASH	149.0969966_210.9720151	0.030687345311828127	0.0655612	0.6406038971418768	0.9679031414468058
DASH	149.9446313_442.5139813	0.045598154624836476	0.0652541	0.48607696651919974	0.9484252336641035
DASH	149.9944521_442.6198414	-0.039822	0.064281	0.5367928684146358	0.9530445766979392
DASH	150.0018268_206.7894764	0.13920059888683095	0.0644859	0.032922	0.8848471718209767
DASH	150.0559406_39.74042677	0.0410699	0.0647267	0.5269853998326277	0.9518736209552482
DASH	150.5884632_297.0836826	0.00198962	0.0568709	0.9721514606632882	0.9949420008432868
DASH	150.8393674_297.0498992	0.0312334	0.0634676	0.6235590292254181	0.9663508331816162
DASH	150.8867725_20.49301075	-0.0224797	0.065667	0.7327178427797023	0.9824274956501113
DASH	150.8894836_346.6766862	-0.0069671	0.0639709	0.9134601333967999	0.9853322798284297
DASH	150.9446227_142.7495351	-0.0495819	0.0646258	0.4444992983685432	0.9458043506867986
DASH	151.0067721_400.3085632	0.10669081669954918	0.0648158	0.10243491887883245	0.9182357576353636
DASH	151.0399701_30.89640056	0.0723726	0.0637519	0.2586018579483346	0.9182357576353636
DASH	151.040017_199.7103928	-0.0676802	0.0658193	0.3059429535620992	0.9187963246989638
DASH	151.0512197_25.79162677	0.00863449	0.0655258	0.8953907531527481	0.9824274956501113
DASH	151.0611785_23.70372398	0.049385889024186745	0.0660691	0.4562685741882254	0.9472033640689641
DASH	151.0924983_310.9459709	-0.106916	0.0642657	0.0988588	0.9182357576353636
DASH	152.0352173_231.7257446	0.012091004040008046	0.0635207	0.8493668407794918	0.9824274956501113
DASH	152.0596253_18.95389211	0.011386165889232417	0.0654147	0.8621181654912126	0.9824274956501113
DASH	152.8842478_21.39970798	-0.0045799	0.0652021	0.9441213200691909	0.9911687334532252
DASH	152.8865544_348.665326	0.0247814	0.0655472	0.7060640966035037	0.9824274956501113
DASH	152.9780736_23.72499827	-0.0104779	0.0656367	0.8734438115879395	0.9824274956501113
DASH	153.0155125_58.79945836	0.0903934	0.0646835	0.16491596123064742	0.9182357576353636
DASH	153.0192742_58.5768141	0.0775643	0.0649186	0.2345844057220537	0.9182357576353636
DASH	153.0604846_23.08741862	-0.011974	0.0655187	0.8553045292572512	0.9824274956501113
DASH	153.8685472_22.61089595	7.72899535247084e-4	0.0643697	0.9904403204744279	0.9979599324519995
DASH	153.8685739_427.2996492	0.0747586	0.0648237	0.2511545813217362	0.9182357576353636
DASH	154.0226338_58.44472718	0.073063	0.0649473	0.2629088472311508	0.9182357576353636
DASH	154.0621595_20.39313294	-0.0313567	0.0661618	0.6364257760728658	0.9671106172060326
DASH	154.1493049_47.83758214	0.032316270166692355	0.0664075	0.6274265782259032	0.9663508331816162
DASH	154.8807356_20.44387488	0.0131833	0.0648836	0.8393447442798951	0.9824274956501113
DASH	154.9473488_364.4615615	0.0588044	0.0632052	0.35409451566196215	0.9308758738083827
DASH	155.0017206_388.326745	-0.0133366	0.062029110264966124	0.8301370652737019	0.9824274956501113
DASH	155.0210064_443.0813449	0.0663058	0.0637294	0.30028691890385467	0.9187963246989638
DASH	155.0234733_58.69315266	0.028322	0.064781	0.6627748834765791	0.9760991368524039
DASH	155.0654754_27.69452192	0.065372	0.0654527	0.3199687185871772	0.9252947535174711
DASH	155.0712711_25.97991737	0.0910979	0.0637048	0.15538184568730717	0.9182357576353636
DASH	155.0713339_274.5867398	0.0213442	0.0650654	0.7434663285374039	0.9824274956501113
DASH	155.0713431_71.94149759	0.0360457	0.0541019	0.5065587948552936	0.9487257518476444
DASH	155.8656002_27.39593211	0.017014960197825627	0.0658989	0.7967077394041043	0.9824274956501113
DASH	155.8741334_25.87685192	0.016777157969741056	0.0661456	0.8002188604160831	0.9824274956501113
DASH	156.0012877_410.580542	0.12342090819528297	0.062331866562269744	0.050044	0.9097695049562021
DASH	156.0050405_410.8739384	-0.0727888	0.0642454	0.25953850818407803	0.9182357576353636
DASH	156.0278202_21.4417559	-0.038882	0.0657344	0.5553255791807876	0.9609200439414072
DASH	156.0665826_36.17115191	0.022465974170528508	0.0574662	0.6965509276565635	0.9811915266003752
DASH	156.1028709_37.01792897	0.012737078708109228	0.0644714	0.8437307720250412	0.9824274956501113
DASH	156.5886009_295.5336319	0.12274543211210058	0.0622459	0.050975758757768455	0.9097695049562021
DASH	156.9445255_17.68238944	-0.0158967	0.0629047	0.8009345973467596	0.9824274956501113
DASH	156.96484_24.21477378	-0.0370129	0.0657636	0.5746365680994501	0.9609200439414072
DASH	156.9907733_26.36986451	-0.0834347	0.0643929	0.19762484927468488	0.9182357576353636
DASH	156.9907742_444.6198193	-0.0308956	0.0621239	0.6198949842534561	0.9663508331816162
DASH	156.9984563_410.9726566	0.027238157152046603	0.0655614	0.6785659655498579	0.9767517877282559
DASH	157.0117489_21.14070285	-0.0269243	0.0652323	0.6805485972501291	0.9767517877282559
DASH	157.0869014_442.6715959	0.0313725	0.0633483	0.6213610786633978	0.9663508331816162
DASH	157.0869098_127.8227951	0.00943196	0.064624	0.8842108970552138	0.9824274956501113
DASH	157.123281_442.1973795	-0.00375705	0.066287	0.9548979547715447	0.9923896022119812
DASH	157.1233112_225.6237956	-0.0385994	0.0610022	0.5281297315686331	0.9518736209552482
DASH	157.1233193_394.037623	0.00431439	0.0631172	0.9456194877590867	0.9911687334532252
DASH	157.4880369_22.98945302	0.0863208	0.0652567	0.18848535987868356	0.9182357576353636
DASH	157.9008437_26.33404529	0.0344464	0.0639801	0.5913295356163223	0.9637897266969108
DASH	157.9185826_448.8362624	-0.0585227	0.0662095	0.3785613354354923	0.9331945043558051
DASH	157.9941129_23.79951974	-0.0740848	0.0642466	0.2512066359675889	0.9182357576353636
DASH	158.1185433_50.91944466	-0.0475318	0.060023057379718754	0.43002572627433755	0.9366355141648302
DASH	158.1266423_225.1791997	-0.178614	0.059710439448235036	0.00338772	0.599466
DASH	158.1266827_388.2213214	0.0755275	0.0637621	0.2386073727703838	0.9182357576353636
DASH	158.8708462_354.1700941	-0.0118875	0.0656111	0.8565388572677004	0.9824274956501113
DASH	158.9116708_442.9231068	0.024846205837374666	0.0654868	0.7050727278086293	0.9824274956501113
DASH	158.9390517_18.25650546	0.11953844122811097	0.0633327	0.061574974769654366	0.9106510742673315
DASH	158.9502506_7.754009825	-0.0443233	0.0649538	0.4963457283594235	0.9484252336641035
DASH	158.9502869_257.1781386	-0.252357	0.060130499866335646	5.298828442907015e-5	0.0492261
DASH	158.970041_26.2899922	-0.124161	0.0623928	0.048923240407841226	0.9097695049562021
DASH	158.9888866_23.83503217	-0.0836978	0.0648863	0.19962416454763154	0.9182357576353636
DASH	158.9950333_24.77985308	0.0444135	0.0646732	0.49360690618566705	0.9484252336641035
DASH	159.0926846_33.86607661	-0.0993009	0.0644922	0.12632495492507484	0.9182357576353636
DASH	159.1025704_62.59016875	-0.032674	0.0620744	0.5996286389843799	0.9663508331816162
DASH	159.1137658_20.60260026	0.00566777	0.0643695	0.9299869694760126	0.9871787421617438
DASH	159.9391283_227.1510171	-0.0584602	0.0638863	0.3620386912427188	0.9308758738083827
DASH	159.9423004_276.7569633	0.046164032335761586	0.0647069	0.47699841865453296	0.9484252336641035
DASH	159.992219_24.8732495	-0.0110716	0.0642464	0.8634761227235835	0.9824274956501113
DASH	160.9113828_442.3196387	0.12258544918186368	0.0639011	0.057502	0.9106510742673315
DASH	160.9154489_21.0176374	-0.044135	0.0640755	0.4923147098803201	0.9484252336641035
DASH	160.9354747_343.0430363	-0.224207	0.0631288	5.528558384655409e-4	0.3180190744252429
DASH	160.9565818_197.1689088	-0.0130997	0.0654389	0.8416856658281682	0.9824274956501113
DASH	160.9767793_8.712475188	0.0645576	0.0622312	0.30169682920441077	0.9187963246989638
DASH	161.913526_75.36599758	0.0014673	0.0665215	0.9824396863045556	0.995261
DASH	161.9135429_9.257767556	0.030593325062882724	0.0662063	0.644874	0.9697704488065041
DASH	161.9135985_350.3523182	0.028065664497989685	0.0661522	0.6721560471154051	0.9760991368524039
DASH	161.9355951_342.4604288	-0.0912388	0.0659473	0.16914252514356265	0.9182357576353636
DASH	161.9433758_282.2802962	-0.0164109	0.0662439	0.8047740946544499	0.9824274956501113
DASH	161.9599275_197.1563342	-0.0152346	0.0652013	0.8156610122539971	0.9824274956501113
DASH	161.986647_26.66050622	0.018634472914170218	0.0663196	0.7792221774961767	0.9824274956501113
DASH	162.9128778_16.1958821	-0.0881474	0.0641842	0.17226942758017968	0.9182357576353636
DASH	162.9137462_282.2456627	0.13225405488130665	0.0651571	0.0446481	0.9097695049562021
DASH	162.9536314_199.7507072	0.00822487	0.0646668	0.8990095674719603	0.9824274956501113
DASH	162.9823416_35.02161662	0.0072713	0.064949	0.911052	0.9850066915440937
DASH	162.9823546_438.0658523	-0.0164257	0.0657935	0.803292	0.9824274956501113
DASH	163.024753_22.51617942	-0.0404335	0.0660776	0.5417847619377318	0.9545010744510457
DASH	163.0400178_39.39114122	-0.00917192	0.0619443	0.882545	0.9824274956501113
DASH	163.0611854_22.3491708	-0.0308792	0.0655714	0.6385710958631781	0.9671106172060326
DASH	163.0764324_200.0122148	0.081767	0.0632007	0.19829421393385255	0.9182357576353636
DASH	163.1128463_299.9442612	-0.00291862	0.0643537	0.9639034364909536	0.9923896022119812
DASH	163.1128472_361.8056088	0.0274209	0.065407	0.675813	0.9760991368524039
DASH	163.8402064_279.0822911	-0.0101411	0.0654252	0.8770858184210173	0.9824274956501113
DASH	164.0116063_18.20181758	0.0747534	0.0646456	0.24989035556500594	0.9182357576353636
DASH	164.0353328_26.44663379	-0.0663334	0.0633552	0.29725373030366503	0.9187963246989638
DASH	164.0712729_26.4550262	-0.107712	0.0612092	0.0810669	0.9106510742673315
DASH	164.9267482_266.3492951	0.0593094	0.0605602	0.32943010035130393	0.9269770135605786
DASH	165.0052971_19.19112429	0.00366721	0.0658544	0.955686	0.9923896022119812
DASH	165.0192015_15.02899611	0.0315586	0.0631599	0.6182512430846661	0.9663508331816162
DASH	165.0192082_290.2956853	0.0221274	0.064057	0.7303894708586589	0.9824274956501113
DASH	165.0405688_21.8176715	0.0306483	0.0647873	0.637051	0.9671106172060326
DASH	165.0407474_430.7951716	0.020652345729317977	0.0652877	0.7523171877695648	0.9824274956501113
DASH	165.0407673_317.8804396	0.012495819054989699	0.0657435	0.8495843112709754	0.9824274956501113
DASH	165.0555688_26.87626873	-0.0445454	0.0651286	0.4953523646564897	0.9484252336641035
DASH	165.0555878_170.9388258	-0.0196409	0.0624419	0.7536663092522329	0.9824274956501113
DASH	165.0686474_26.89006636	-0.0949167	0.0638226	0.13965317920024004	0.9182357576353636
DASH	165.0749146_26.45735598	-0.120626	0.0616813	0.0528913	0.9099844160534846
DASH	165.0919925_191.4319517	0.022552230595633296	0.0652869	0.7303894816097707	0.9824274956501113
DASH	165.8370972_278.8231709	-0.0901711	0.0656366	0.17213231136558643	0.9182357576353636
DASH	166.0403076_430.8975514	0.0543013	0.0659612	0.41205122675566963	0.9339460796224934
DASH	166.0442583_27.5219869	0.0585658	0.0651359	0.3704281680497665	0.9322124187873599
DASH	166.0953574_191.8889066	0.0326649	0.0656079	0.6195025909970974	0.9663508331816162
DASH	166.9936816_24.27274862	0.0359653	0.0658546	0.5860155714042881	0.9631286436702055
DASH	167.0209509_19.45904284	0.0495852	0.0538816	0.35932899733153545	0.9308758738083827
DASH	167.025158_19.38680826	0.14165889781275487	0.0628843	0.026143020194376355	0.8848471718209767
DASH	167.0348162_27.82340558	-0.0385235	0.0659977	0.5605391711789954	0.9609200439414072
DASH	167.0376356_430.9240909	0.015298937206004296	0.0639096	0.8112267579537651	0.9824274956501113
DASH	167.1076669_273.8289685	0.0999245	0.0644096	0.12350896407513898	0.9182357576353636
DASH	167.1076765_202.5254217	0.084195	0.0630251	0.1841756270684463	0.9182357576353636
DASH	168.0243249_19.41455302	-0.0208298	0.0596214	0.7274407511141586	0.9824274956501113
DASH	168.0775818_25.74357294	-0.0430318	0.0641819	0.5038817274895467	0.9487257518476444
DASH	168.8361539_19.00678114	-0.0625688	0.0644772	0.333848	0.9269770135605786
DASH	168.9520068_26.10117233	-0.0622365	0.0647578	0.3385012038139965	0.9273845162470825
DASH	169.0117875_21.43140067	-0.0157303	0.0656838	0.8111481003904779	0.9824274956501113
DASH	169.0251067_19.9199669	0.00595269	0.0634745	0.9254437492785641	0.9859372053667271
DASH	169.048135_26.83323619	-0.0354177	0.0628934	0.5744182244930944	0.9609200439414072
DASH	169.1233297_231.0652363	-0.0522778	0.0585514	0.3737687923502352	0.9322337735157101
DASH	169.8633357_33.85764758	0.0863935	0.0639606	0.17938815865277957	0.9182357576353636
DASH	170.0434211_21.65796827	-0.0768838	0.0641127	0.23287441547120083	0.9182357576353636
DASH	170.1266453_226.5333276	0.0458244	0.0644784	0.47868765699909943	0.9484252336641035
DASH	170.8331798_18.92825916	0.0057955	0.0631797	0.9270691192723981	0.9865807879168484
DASH	170.9441688_21.06749236	0.0392951	0.064203	0.5416957269310373	0.9545010744510457
DASH	170.9854018_93.33206092	0.014516179033942854	0.0644973	0.8223202936422371	0.9824274956501113
DASH	171.0274339_21.25749696	-0.138739	0.0632136	0.030155724407002007	0.8848471718209767
DASH	171.0662004_294.8296159	-0.00822368	0.0651772	0.8998106802711494	0.9824274956501113
DASH	171.1026058_35.24416628	-0.0366928	0.0660118	0.5793733073023754	0.9609200439414072
DASH	171.1026224_439.16829	0.00957916	0.0649289	0.8829653088428326	0.9824274956501113
DASH	171.1026247_329.402859	0.055911870169631145	0.059491130370921075	0.3492382818878116	0.9308758738083827
DASH	171.1390046_247.2203402	-0.0255206	0.0630879	0.6865650348617343	0.9767517877282559
DASH	171.1390217_445.3193854	-0.152732	0.0611854	0.013945239431105393	0.7816960327203787
DASH	171.1390481_396.7463181	0.010684944711183544	0.0656912	0.871071	0.9824274956501113
DASH	171.9993136_238.2769813	-0.0336758	0.0662196	0.6120277266508534	0.9663508331816162
DASH	171.9994149_78.69327731	-0.0653565	0.0651405	0.3177789982571995	0.9251931013540156
DASH	172.0308488_21.60440802	0.042670718824046626	0.0634228	0.5024025305330937	0.9487257518476444
DASH	172.1423522_246.2496992	-0.0680406	0.0633963	0.2853638828644666	0.9182357576353636
DASH	172.8300634_19.14430348	0.035047598573056345	0.0648124	0.5897049813547153	0.9637897266969108
DASH	172.9411999_21.12587824	0.052336850852748085	0.0651152	0.42316663332609383	0.9350085386086822
DASH	172.9468493_33.65873989	-0.156384	0.0631187	0.014654556320725452	0.7892221925770403
DASH	172.957797_364.5022396	0.0847305	0.0597729	0.15898250137942305	0.9182357576353636
DASH	172.9823583_92.7112274	0.0219415	0.0652121	0.7371239144041528	0.9824274956501113
DASH	172.9915473_40.830136	-0.0907925	0.0648251	0.16398728396710102	0.9182357576353636
DASH	173.0090248_18.00367857	0.00258112	0.0643228	0.9680598039301901	0.9931874882891433
DASH	173.1042404_23.15386233	-0.0643297	0.0642153	0.3185165932236502	0.9251931013540156
DASH	173.1181509_73.84778465	0.0494854	0.0658392	0.4537941912134157	0.9468271839129998
DASH	173.8299664_353.817444	-0.0134309	0.0663501	0.8399366346067687	0.9824274956501113
DASH	173.9573365_446.366644	-0.00627133	0.0627664	0.9205825410430937	0.9855450434909164
DASH	173.9573819_400.2541718	0.047167252724001796	0.0656079	0.4736199109608379	0.9484252336641035
DASH	173.9864239_25.81085055	0.0362792	0.0642738	0.5735302039692733	0.9609200439414072
DASH	173.990655_42.91420141	0.012490291104082925	0.0658725	0.8499408513025795	0.9824274956501113
DASH	173.9946275_42.77736613	-0.107148	0.0647125	0.10045046262043286	0.9182357576353636
DASH	174.0123887_18.45287815	0.023839496936421237	0.0631553	0.7065051840862349	0.9824274956501113
DASH	174.0302511_21.32147905	-0.0462544	0.0600248	0.44250489313246444	0.9450276913104815
DASH	174.0406826_18.44289993	-0.00961493	0.0659675	0.8843676000369154	0.9824274956501113
DASH	174.0406865_295.3239294	-0.0501332	0.0641175	0.4358557002617012	0.9404299849353431
DASH	174.05587_30.42404835	-0.00684846	0.0652584	0.9166001107281874	0.9855450434909164
DASH	174.0559109_151.510585	0.0157414	0.0636095	0.8049793699542171	0.9824274956501113
DASH	174.0809943_353.1702526	-0.0397086	0.0654889	0.5454630243200214	0.9552029210052777
DASH	174.0882857_19.98692342	0.043068	0.0635745	0.49946264703968146	0.9484252336641035
DASH	174.8289259_19.33496688	-0.0380187	0.0618514	0.53996	0.9545010744510457
DASH	174.8608218_19.12833829	0.1361653385405693	0.0649715	0.0382585	0.8848471718209767
DASH	174.8870758_351.1490401	-0.00220937	0.0645303	0.9727459498500803	0.9949420008432868
DASH	174.9870824_42.96742129	-0.129807	0.0640515	0.0449767	0.9097695049562021
DASH	174.9923461_9.00506999	-0.0199934	0.0663516	0.7637012193075177	0.9824274956501113
DASH	175.0246953_18.74515599	0.0402736	0.0569469	0.48084040257102656	0.9484252336641035
DASH	175.0606395_26.666713	-0.0722752	0.0646876	0.26615695982669146	0.9182357576353636
DASH	176.0095121_20.88615239	0.021326688308019325	0.0656277	0.7457881574566156	0.9824274956501113
DASH	176.0926056_23.91351629	0.0852228	0.0611937	0.1663599879973939	0.9182357576353636
DASH	176.0926452_434.728402	-0.0245736	0.063299	0.6985628046203852	0.981505
DASH	177.0403687_21.45490336	0.0923192	0.0646966	0.15625603890176681	0.9182357576353636
DASH	177.0555997_182.832675	0.0436868	0.0646146	0.5003023971996456	0.9484442366565837
DASH	177.1646778_255.1388182	0.1143381188761108	0.0639747	0.0764881	0.9106510742673315
DASH	177.859844_19.07516235	-0.0813879	0.061075331339169744	0.18525837700335462	0.9182357576353636
DASH	178.0508689_26.60250816	0.0574382	0.0639524	0.3709555715485495	0.9322124187873599
DASH	178.8586855_19.26524198	0.10021869961048377	0.0649145	0.12532352724882045	0.9182357576353636
DASH	178.8803326_25.07613816	-0.0114433	0.0647743	0.8600779668237788	0.9824274956501113
DASH	179.0559295_22.5762714	-0.0176829	0.0630058	0.7794703895423097	0.9824274956501113
DASH	179.0713041_200.0322564	-0.0114828	0.0663951	0.8629926322851049	0.9824274956501113
DASH	179.8824509_79.57964355	-0.0470029	0.0640097	0.4642297558475834	0.9484252336641035
DASH	180.0594861_22.00306785	-0.111963	0.0634707	0.0803404	0.9106510742673315
DASH	180.0665353_23.05977705	-0.0899614	0.057587314884058105	0.12094790336080895	0.9182357576353636
DASH	180.1029302_117.3642133	0.032937133846884604	0.0661167	0.6193017080253413	0.9663508331816162
DASH	180.8593371_19.37010543	0.10448948040536805	0.0644443	0.10762549239968748	0.9182357576353636
DASH	180.8785792_25.17995311	-0.000385915	0.0664271	0.9953745337117101	0.9988689622664636
DASH	180.9728491_22.00741807	0.0443708	0.0657396	0.5010403067265665	0.9484442366565837
DASH	180.989297_197.4511746	0.014023111366159254	0.0655091	0.8308701000712637	0.9824274956501113
DASH	180.9893077_356.8628634	0.013599540514010426	0.0644218	0.8331752469501283	0.9824274956501113
DASH	181.0093366_23.85920172	0.00501675	0.0655675	0.9391418861543778	0.9894673232065969
DASH	181.0384951_19.80998719	-0.0734681	0.0629673	0.2456776664518124	0.9182357576353636
DASH	181.0711309_22.5128422	-0.00399196	0.0662837	0.9520789432946711	0.9923896022119812
DASH	181.9659483_20.9401155	-0.0218067	0.064863	0.7373247287657765	0.9824274956501113
DASH	181.9764723_22.00710237	0.013192009142494552	0.064859	0.8391795445378858	0.9824274956501113
DASH	182.0319409_19.71341208	0.11101112941779241	0.0561543	0.0504059	0.9097695049562021
DASH	182.0446552_24.01546475	-0.0959922	0.06437	0.1385854424801478	0.9182357576353636
DASH	182.9675856_24.85223323	-0.0146152	0.0654149	0.8235958968938233	0.9824274956501113
DASH	182.9884682_210.0655676	0.0316859	0.0649178	0.6263973981277584	0.9663508331816162
DASH	183.0158109_19.48805131	0.040932133324941763	0.057171552259311156	0.47544699396568235	0.9484252336641035
DASH	183.0274541_22.61115394	-0.106312	0.0610187	0.0840871	0.9161937758483901
DASH	183.0353054_19.49858486	0.013319140840078177	0.0640501	0.8356305261896964	0.9824274956501113
DASH	183.0491558_26.53895346	0.11457261816902721	0.0647963	0.0796343	0.9106510742673315
DASH	183.0659429_26.22350077	-0.041451	0.0637093	0.5165633829659921	0.9502403879657281
DASH	183.1025311_51.63818631	-0.0554114	0.0657265	0.4009149571150955	0.9339460796224934
DASH	183.1388793_242.3500647	0.00982817	0.0610813	0.8724471937575935	0.9824274956501113
DASH	184.0589675_21.55095076	0.0133188	0.0584692	0.8202056069450698	0.9824274956501113
DASH	184.0694653_25.82403326	-0.0421163	0.0645459	0.5153580448129511	0.9502403879657281
DASH	184.0727804_21.31249393	0.13283402017430038	0.0634132	0.038352346117210744	0.8848471718209767
DASH	184.1422521_242.1082544	-0.0123695	0.062439032374579664	0.8433063822564241	0.9824274956501113
DASH	184.8896277_9.947611006	-0.0869585	0.0631715	0.1712816199201093	0.9182357576353636
DASH	184.9158219_24.50117638	-0.00921017	0.0656487	0.8886682900434153	0.9824274956501113
DASH	184.9158341_351.6779369	-0.0468664	0.0637102	0.4634348485669526	0.9484252336641035
DASH	184.9597566_21.17084324	0.018124603721322956	0.0650265	0.7809467763710164	0.9824274956501113
DASH	185.0430873_21.43120856	0.11541870272189407	0.0598417	0.0561864	0.9106510742673315
DASH	185.0759776_21.26221417	0.011607222565471653	0.0651915	0.8589931662904966	0.9824274956501113
DASH	185.1181591_103.8364331	0.020027999490103393	0.0662782	0.7630508704746953	0.9824274956501113
DASH	185.1181719_190.3214186	0.16555342360662728	0.0642502	0.0112182	0.7816960327203787
DASH	185.1545483_437.387623	-0.0235732	0.0649476	0.7172915416053257	0.9824274956501113
DASH	185.1545782_266.059363	-0.0366065	0.0627118	0.5605285342527654	0.9609200439414072
DASH	186.0454232_19.64524187	-0.136683	0.0643614	0.0358035	0.8848471718209767
DASH	186.9568333_21.19099969	-0.0105066	0.0635216	0.8689128274998845	0.9824274956501113
DASH	186.9611354_79.72949236	0.00147364	0.064571	0.9818311870047638	0.995261
DASH	186.980241_184.4019394	-0.049878	0.0654354	0.4474464739449239	0.9458043506867986
DASH	186.9863017_79.86763722	0.10942757762184688	0.0637928	0.0889264	0.9182357576353636
DASH	186.9913539_79.88202223	-0.00751173	0.0634658	0.9059863775729886	0.9844055682960129
DASH	187.0002995_79.73635688	-0.0267947	0.0659596	0.6853160495795778	0.9767517877282559
DASH	187.0070019_79.70147171	0.0172979	0.0638923	0.787072	0.9824274956501113
DASH	187.0141951_79.90049877	0.0662393	0.0626328	0.29242471388862684	0.9182921662243706
DASH	187.0225124_79.97078177	-0.0691205	0.0637331	0.2803593899476959	0.9182357576353636
DASH	187.0274911_79.70475354	-0.00608387	0.0638733	0.9242799990758461	0.9855450434909164
DASH	187.0415441_19.08717239	-0.0210689	0.0656492	0.7488349317317191	0.9824274956501113
DASH	187.0526611_79.63288313	-0.0849996	0.0635828	0.18387	0.9182357576353636
DASH	187.0722676_18.33686107	0.0342391	0.065412	0.6016605053423755	0.9663508331816162
DASH	187.0974815_324.8826577	0.0528317	0.0613471	0.39089308810436463	0.9339460796224934
DASH	187.1338571_203.0495366	0.0804249	0.0606697	0.18754832886639217	0.9182357576353636
DASH	187.8886772_9.116988699	0.018103464574259532	0.0663207	0.7853586106910477	0.9824274956501113
DASH	188.0020819_27.05372088	0.0311402	0.0648935	0.6322190119196985	0.9671106172060326
DASH	188.0065867_79.959093	0.024427481869377696	0.063462	0.7009992299518526	0.981505
DASH	188.0103035_79.93971341	-0.0236087	0.0653054	0.7183684597130974	0.9824274956501113
DASH	188.0457798_22.75518199	-0.0616884	0.0636233	0.3342523031642832	0.9269770135605786
DASH	188.071588_56.43196018	-0.0571264	0.0642979	0.37611418856014245	0.9331945043558051
DASH	188.1372053_202.7657434	0.0609376	0.0626206	0.3324992802062132	0.9269770135605786
DASH	188.8875292_8.075716834	0.0594795	0.0650551	0.3624420698434613	0.9308758738083827
DASH	188.9055063_75.49715222	-0.0400492	0.0640997	0.5333221802088821	0.9530445766979392
DASH	188.9495631_19.26705922	0.036395059944915015	0.0653895	0.578872	0.9609200439414072
DASH	188.9772883_184.3162853	-0.0356186	0.0650163	0.5848441064117766	0.9616286280646734
DASH	188.9861809_38.05510504	0.13399715221376857	0.0638235	0.0379226	0.8848471718209767
DASH	189.0027232_79.6720971	0.00124076	0.0625515	0.984208	0.9961076702738211
DASH	189.0073007_16.29875639	0.00358215	0.0662744	0.9569873348837568	0.9923896022119812
DASH	189.0111328_79.93302447	0.0189733	0.0635602	0.7658444596738361	0.9824274956501113
DASH	189.0139008_28.90952878	0.0571948	0.0621966	0.3596838942734043	0.9308758738083827
DASH	189.0403738_19.74070592	-0.0496215	0.0650165	0.4468721076986195	0.9458043506867986
DASH	189.0749118_56.4955936	-0.0291474	0.0649383	0.6543716674960749	0.9718805421324597
DASH	189.9750016_7.607431023	-0.0232945	0.0645107	0.7186791553703546	0.9824274956501113
DASH	189.9895625_38.40333139	0.03588	0.063142	0.5709590944928093	0.9609200439414072
DASH	190.006098_79.71186143	0.00983646	0.0629212	0.876043	0.9824274956501113
DASH	190.0146099_79.81722615	-0.0489118	0.0647586	0.4515899808595152	0.9459062100855128
DASH	190.0430002_23.82744806	-0.00438481	0.0638551	0.9453710967177629	0.9911687334532252
DASH	190.0508276_26.82145169	0.0804164	0.0648778	0.21763909590229158	0.9182357576353636
DASH	190.0935874_23.19195342	-0.0599127	0.0656624	0.3634163512067462	0.9308758738083827
DASH	190.8882554_10.22847261	0.18045219346920502	0.0634222	0.00524057	0.6659277194509757
DASH	190.9819345_38.60895507	0.10565366296432438	0.0645622	0.10442994914366517	0.9182357576353636
DASH	191.0196092_18.68255385	-0.0750056	0.062412827652761294	0.2318809757823847	0.9182357576353636
DASH	191.0560098_23.95281333	-0.0569335	0.0635722	0.37231964691409414	0.9322337735157101
DASH	191.0560468_308.1492927	0.050550883768145365	0.0665851	0.449265	0.9458043506867986
DASH	191.0560502_253.2723577	0.11786128178590019	0.0650878	0.072737	0.9106510742673315
DASH	191.1076205_415.7817224	-0.0220602	0.0662192	0.7396261308297505	0.9824274956501113
DASH	191.10768_271.956851	0.1606912640647617	0.0633836	0.012557289232073852	0.7816960327203787
DASH	192.0230004_18.52774523	-0.0165316	0.0631395	0.7939152891751884	0.9824274956501113
DASH	192.111023_271.5249815	-0.00124975	0.0645288	0.9845811283411585	0.9961076702738211
DASH	192.911201_16.98202935	-0.0112402	0.063684	0.8602060253300603	0.9824274956501113
DASH	193.0140568_195.4120209	0.12145910003870339	0.0647402	0.0631334	0.9106510742673315
DASH	193.0237209_18.40862627	0.00838232	0.0660155	0.8991781004226348	0.9824274956501113
DASH	193.0352216_30.49016518	-0.0356958	0.0651522	0.5848155685043768	0.9616286280646734
DASH	193.0868584_256.9911539	0.0663563	0.065066	0.3099133805121993	0.9187963246989638
DASH	193.1231739_228.2006269	-0.00351491	0.0647253	0.9567847092854873	0.9923896022119812
DASH	193.1232238_281.5608682	-0.0607394	0.0663888	0.3621238225931054	0.9308758738083827
DASH	194.0456666_28.970906	-0.0127502	0.0655569	0.8461286537976556	0.9824274956501113
DASH	194.0820435_282.628796	-0.0597094	0.0568103	0.2954107129918314	0.9187963246989638
DASH	194.9056839_19.38702895	-0.0180978	0.0663803	0.785612	0.9824274956501113
DASH	194.9878745_22.67543935	0.054545338591604486	0.0652371	0.40479750911711754	0.9339460796224934
DASH	195.0506891_19.24215894	0.00113448	0.0648579	0.9860740321602254	0.9966772427847121
DASH	195.1024771_55.58724091	0.010456112295161999	0.0660993	0.8745814447075748	0.9824274956501113
DASH	195.1389021_240.4516238	-0.0497906	0.0620738	0.42410976665607025	0.9350085386086822
DASH	195.8106915_32.6859027	0.080625	0.061961699044398744	0.1957442657660229	0.9182357576353636
DASH	195.9056719_19.0099714	-0.117964	0.063721	0.0666533	0.9106510742673315
DASH	195.9919063_22.05978622	0.00565208	0.0647541	0.9305939541960679	0.9871787421617438
DASH	196.0727283_299.7108024	-0.0660129	0.0651898	0.31332787262576645	0.9204161064643068
DASH	196.1422222_240.3371368	0.00841208	0.0644618	0.8963973560089369	0.9824274956501113
DASH	196.9016473_15.02674851	0.0544263	0.066123	0.41212165603892326	0.9339460796224934
DASH	196.9099342_71.99739388	-0.0181516	0.0658297	0.7832371847154068	0.9824274956501113
DASH	196.909976_270.3251212	-0.0478532	0.0653523	0.46548920523010573	0.9484252336641035
DASH	196.9467417_23.72958348	-0.0811252	0.0638768	0.20659541487113456	0.9182357576353636
DASH	196.9831788_24.32873275	0.00638268	0.0665654	0.9237752894196177	0.9855450434909164
DASH	196.9927891_22.58324822	-0.00325263	0.0647981	0.9600515549841123	0.9923896022119812
DASH	197.0141658_247.6370232	-0.0811361	0.0633854	0.20306198536534936	0.9182357576353636
DASH	197.0221089_21.33153604	0.012190919903389387	0.0644322	0.8502597578172605	0.9824274956501113
DASH	197.0428666_26.68662865	0.0278363	0.056250370498832615	0.621624	0.9663508331816162
DASH	197.0566292_24.92244415	0.014157110602534769	0.0649083	0.8277238476435956	0.9824274956501113
DASH	197.0676233_24.87708494	0.10373935818260241	0.062483766098979286	0.0995398	0.9182357576353636
DASH	197.1181896_253.6183776	-0.0456264	0.0653687	0.48657055391552084	0.9484252336641035
DASH	197.154567_264.508406	-0.09105	0.0576055	0.11667377291578124	0.9182357576353636
DASH	197.8077767_32.71540248	-0.0360104	0.0630322	0.5688911947065787	0.9609200439414072
DASH	198.0744306_23.96778496	-0.0270784	0.054247524924354466	0.6186006653298879	0.9663508331816162
DASH	198.1578873_263.7268674	-0.189749	0.05886	0.00163991	0.4687629015817509
DASH	198.8969698_58.33884096	0.049406	0.0651829	0.44999906850623905	0.9458043506867986
DASH	198.897059_9.488615252	0.0807902	0.0652708	0.21828	0.9182357576353636
DASH	198.931469_365.3783098	-0.142029	0.0637847	0.027882125376873915	0.8848471718209767
DASH	198.9314998_24.20904397	0.029764	0.0661913	0.6537827700793198	0.971783
DASH	198.975423_21.34114009	0.00706435	0.0661443	0.9151288321917126	0.9853322798284297
DASH	199.0069221_145.2736929	0.0953437	0.0635751	0.13638543709394574	0.9182357576353636
DASH	199.0377077_20.94251585	0.0103314	0.061997233805243246	0.8679386185043101	0.9824274956501113
DASH	199.0779162_23.71378591	0.0213525	0.0602468	0.723664	0.9824274956501113
DASH	199.1337627_201.792365	0.025917259101404487	0.0637924	0.6852824952682779	0.9767517877282559
DASH	199.13388_327.0228479	0.10918754797255562	0.0642856	0.0920758	0.9182357576353636
DASH	199.1648061_285.124008	-0.0820242	0.0632137	0.19698775827548168	0.9182357576353636
DASH	199.1702299_364.1961079	-0.0973888	0.0641024	0.13139245630797283	0.9182357576353636
DASH	199.1702433_285.6441006	-0.115555	0.0591079	0.0529702	0.9099844160534846
DASH	199.8048306_32.43179525	-0.0797627	0.0654934	0.22572229081554465	0.9182357576353636
DASH	200.0102776_145.1759783	0.13499210482001792	0.0633262	0.035123762549737925	0.8848471718209767
DASH	200.0538874_21.61077445	-0.0959321	0.0643306	0.13859056454490148	0.9182357576353636
DASH	200.1290794_89.89070042	-0.00340423	0.061532801197386876	0.9559749019496697	0.9923896022119812
DASH	200.1736042_285.6181451	-0.111259	0.0590885	0.0621952	0.9106510742673315
DASH	200.8509993_78.58466857	0.0857134	0.0644168	0.18590626331891505	0.9182357576353636
DASH	200.8585514_267.1044739	-0.0501031	0.0662132	0.4507546600443635	0.9459062100855128
DASH	200.8897978_27.02548804	-0.0119858	0.0658825	0.855955	0.9824274956501113
DASH	200.9724871_21.29797432	0.023796146980990338	0.0658714	0.7185630002532142	0.9824274956501113
DASH	200.9976572_191.1431306	0.016722631255051596	0.0653141	0.7983740976818116	0.9824274956501113
DASH	201.0027771_145.2452861	0.043639	0.0644967	0.49999059008287905	0.9484252336641035
DASH	201.0239139_166.6627175	-0.145016	0.0625754	0.022217052198406705	0.8749947139588297
DASH	201.0353702_20.94321656	0.012048387466857423	0.062442402889359545	0.8473310917803679	0.9824274956501113
DASH	201.1494909_210.7021952	-0.0280989	0.0651591	0.6670903663312051	0.9760991368524039
DASH	201.1769635_285.1839507	-0.152855	0.0612693	0.013997600103056916	0.7816960327203787
DASH	202.0261639_174.2229134	-0.0292576	0.0645361	0.6511349382317939	0.971401
DASH	202.04991_37.16506297	0.0377974	0.0660082	0.5680036321947215	0.9609200439414072
DASH	202.9873577_9.631501426	-0.0187346	0.0640698	0.7704912177749395	0.9824274956501113
DASH	202.9979783_19.53903334	0.027276291565312707	0.0580531	0.6393362371848565	0.9671573392124995
DASH	203.0018717_72.85462998	0.054583600691716534	0.0653021	0.4049360463424412	0.9339460796224934
DASH	203.0184279_176.5350122	0.020608	0.0660865	0.7557216709163364	0.9824274956501113
DASH	203.0303921_31.59743433	0.011737986609214018	0.0662169	0.8596062186590031	0.9824274956501113
DASH	203.0824868_34.15143623	-0.0259488	0.0604938	0.6687489346532411	0.9760991368524039
DASH	203.088081_33.39083026	0.0312672	0.062169461142934826	0.6159550354825398	0.9663508331816162
DASH	203.1287432_48.12825318	0.00371758	0.062005355818422724	0.9522930991948835	0.9923896022119812
DASH	203.9043836_9.784426853	-0.0781294	0.065927	0.2383835121008474	0.9182357576353636
DASH	203.9469942_7.523712294	-0.0175835	0.064168	0.7845508696791165	0.9824274956501113
DASH	203.9905526_8.131359436	0.010671434686855035	0.0655711	0.8709991831328843	0.9824274956501113
DASH	204.005106_72.13792673	0.0672	0.0643558	0.29854795476687684	0.9187963246989638
DASH	204.0659906_31.40526523	0.013717411056121113	0.0584737	0.8149360795882648	0.9824274956501113
DASH	204.0795006_33.47265212	-0.0680662	0.0607825	0.2650787811638501	0.9182357576353636
DASH	204.085695_34.00151646	-0.0642315	0.0601352	0.2876659987215049	0.9182357576353636
DASH	204.9461551_203.4454934	0.0218281	0.0653688	0.7390362668965742	0.9824274956501113
DASH	204.9811807_35.03048727	0.018683110638404478	0.0641069	0.7712331778168466	0.9824274956501113
DASH	204.9975423_72.0663561	0.0231536	0.0657923	0.7255309418885303	0.9824274956501113
DASH	205.0697677_32.04719536	0.00210846	0.0616279	0.9727658005890576	0.9949420008432868
DASH	205.0883807_33.85284624	-0.0395718	0.0663397	0.5519915965704387	0.9594907954930021
DASH	205.1232391_225.7858335	0.027215270190671735	0.0646368	0.6744916380826151	0.9760991368524039
DASH	205.1596085_322.9859629	0.0051496	0.0652649	0.9372444606515783	0.9894673232065969
DASH	205.1596187_227.507714	-0.0725427	0.0662291	0.27562220536352083	0.9182357576353636
DASH	205.9415069_159.0213468	0.041543	0.0656848	0.5283200563103798	0.9518736209552482
DASH	205.9496542_203.4543665	-0.0312455	0.0661805	0.6377164024788812	0.9671106172060326
DASH	205.9843648_40.1066802	-0.00470196	0.0627243	0.9403726863466743	0.989922
DASH	206.1628642_321.0605713	-0.0351511	0.0655303	0.5926935925875136	0.9637897266969108
DASH	206.9058302_9.55797098	0.033271458568649305	0.0659437	0.614828	0.9663508331816162
DASH	206.9520399_131.504561	-0.0535882	0.0641509	0.40522483110284524	0.9339460796224934
DASH	206.9769022_39.07732663	-0.0592067	0.0632151	0.35089770926484143	0.9308758738083827
DASH	206.9801192_8.63123547	-0.0323017	0.0638337	0.613788	0.9663508331816162
DASH	207.014325_18.58630683	0.00498247	0.0634662	0.9375597515201587	0.9894673232065969
DASH	207.0772892_26.8191182	-0.0406674	0.0599661	0.49900043807845607	0.9484252336641035
DASH	207.1025266_275.3998376	0.0573567	0.0662077	0.38809120042426293	0.9339460796224934
DASH	207.1388204_259.7120562	-0.015189	0.0583248	0.794997	0.9824274956501113
DASH	208.097689_289.7136779	-0.0845557	0.0642929	0.19102647341056414	0.9182357576353636
DASH	208.1188704_24.66733777	-0.122174	0.0646022	0.0610744	0.9106510742673315
DASH	208.845208_20.35892739	0.0889428	0.0655197	0.177236	0.9182357576353636
DASH	208.9992801_23.02753966	-0.0806258	0.0655787	0.22136966326578383	0.9182357576353636
DASH	209.0041953_23.97150918	0.058492	0.063226	0.35680514659606066	0.9308758738083827
DASH	209.0301251_18.8600692	-0.0250675	0.0569035	0.6603678699352662	0.9749266817038799
DASH	209.0665469_21.97936647	-0.0648414	0.0636881	0.3107271016266253	0.9187963246989638
DASH	209.0817489_67.47730839	-0.0349201	0.0643343	0.5883055615327564	0.9637897266969108
DASH	209.1181359_228.0125701	-0.0216399	0.0651973	0.7405482374782622	0.9824274956501113
DASH	209.1545333_261.9585937	-0.0133334	0.0660167	0.8402909066725552	0.9824274956501113
DASH	209.1545734_195.5299771	0.11340011927484979	0.0640552	0.0792734	0.9106510742673315
DASH	210.0075571_22.71746399	0.0538433	0.0651926	0.4105357559247843	0.9339460796224934
DASH	210.842282_20.36605721	0.0599993	0.0662007	0.366627	0.93205
DASH	210.9465126_198.714742	0.15664555397345176	0.0599178	0.0101157	0.7816960327203787
DASH	210.9624894_23.77775127	-0.0746404	0.0646117	0.2503561397098669	0.9182357576353636
DASH	210.9942607_52.26206687	0.043743634601680834	0.0623889	0.4846051604739168	0.9484252336641035
DASH	211.0068289_190.8190707	0.0422221	0.0646429	0.5149352633557323	0.9502403879657281
DASH	211.0084612_22.67924956	-0.03115	0.0656794	0.6361890467138498	0.9671106172060326
DASH	211.0246075_195.4813904	0.18554391046562133	0.0626512	0.00370776	0.6192314405808405
DASH	211.0462552_165.6664768	0.0500215	0.0608473	0.41270221139389707	0.9339460796224934
DASH	211.0583293_26.62493294	0.014807719135703766	0.0541266	0.7848930253071725	0.9824274956501113
DASH	211.0723218_25.140541	-0.150836	0.062828	0.0179361	0.856806
DASH	211.0833089_25.94943801	-0.0470499	0.0617859	0.4478912397975181	0.9458043506867986
DASH	211.0974299_191.2860085	0.10727132327022382	0.0643632	0.0982579	0.9182357576353636
DASH	211.1337842_83.93168416	-0.0413775	0.0645558	0.5228045339658638	0.9502403879657281
DASH	211.1337963_205.83073	-0.012228	0.0631621	0.8468267017336258	0.9824274956501113
DASH	211.13384_274.3615945	0.00852848	0.064804	0.8955233798766162	0.9824274956501113
DASH	211.1701988_278.2147995	-0.0331357	0.051127	0.5181855392524766	0.9502403879657281
DASH	212.0018638_51.60664015	-0.0956657	0.0633275	0.13357405835031902	0.9182357576353636
DASH	212.0022031_109.2785205	-0.0545495	0.0593632	0.36003273973258165	0.9308758738083827
DASH	212.0280044_195.4366349	0.1769088227382556	0.063505	0.00623189	0.6811093429894303
DASH	212.0619818_26.47043866	0.0294575	0.0642513	0.6474634491867061	0.971401
DASH	212.067643_306.9084695	0.054624510320905866	0.0634346	0.39093611494674296	0.9339460796224934
DASH	212.0900753_23.92885366	-0.0373202	0.055038073067853445	0.4990601609311992	0.9484252336641035
DASH	212.1735804_279.0447806	-0.0444754	0.0642584	0.49022473878525097	0.9484252336641035
DASH	212.8392939_20.32302702	0.0952188	0.0646798	0.14366385501888665	0.9182357576353636
DASH	212.9440335_198.7701281	0.12747054362259586	0.060271150142759654	0.036556105652121446	0.8848471718209767
DASH	212.9606335_23.5564259	-0.0193721	0.0656133	0.768329	0.9824274956501113
DASH	213.0054864_51.59602998	-0.0753738	0.0632918	0.2361058341576321	0.9182357576353636
DASH	213.0169279_26.61674105	0.12467126632596366	0.0645827	0.0559757	0.9106510742673315
DASH	213.0225191_197.3696206	-0.00598634	0.0616096	0.9227610938149711	0.9855450434909164
DASH	213.0855365_23.14181093	-0.0155981	0.0658972	0.8133007353012078	0.9824274956501113
DASH	213.0936545_23.8508809	0.027592954802290133	0.057160122491627156	0.6301888408152895	0.9664099637039892
DASH	213.1131234_202.7615186	0.0144738	0.0659187	0.8265881779054347	0.9824274956501113
DASH	213.1494323_217.9990587	-0.0621418	0.0632083	0.32757398492541967	0.9269770135605786
DASH	213.1858719_305.6605408	-0.0721949	0.0607824	0.23733431925093412	0.9182357576353636
DASH	213.99786_51.69334035	-0.0495813	0.0642499	0.4418508371572728	0.9447167496412117
DASH	214.0007756_203.7253616	0.063589	0.0640816	0.32309287720390967	0.9269770135605786
DASH	214.0063751_51.92191398	-0.0574747	0.0642583	0.3729264468316976	0.9322337735157101
DASH	214.0258439_197.9826652	-0.00597798	0.0626195	0.9241086956672736	0.9855450434909164
DASH	214.0486264_24.16443343	0.053621605799451244	0.0644943	0.4074320135640799	0.9339460796224934
DASH	214.1529496_219.0704655	-0.0223452	0.0628381	0.7227811651774989	0.9824274956501113
DASH	214.1891744_305.4865239	-0.060538	0.0601105	0.31595919759858326	0.9245680344165833
DASH	214.8364493_20.10555129	0.0784225	0.0635266	0.21949679088528887	0.9182357576353636
DASH	214.8592117_8.030755372	-0.0223529	0.0657771	0.7345953040580038	0.9824274956501113
DASH	214.8592155_436.0615918	0.0674234	0.0661082	0.3098826322454512	0.9187963246989638
DASH	214.8592248_359.2170634	-0.0151946	0.0632598	0.8106009663499959	0.9824274956501113
DASH	214.9493567_22.25241867	0.039622	0.0652987	0.5451727133988784	0.9552029210052777
DASH	214.9704912_20.8527972	-3.20766e-05	0.0662235	0.9996143543992493	0.9999168956680815
DASH	215.00183_122.2759212	0.0457499	0.0643859	0.47877283795835723	0.9484252336641035
DASH	215.0183895_197.7383673	-0.0165171	0.0649181	0.7996100540414002	0.9824274956501113
DASH	215.0325281_20.21386535	-0.0483627	0.0618273	0.43566436051659485	0.9404299849353431
DASH	215.0381935_196.9481624	0.053639484051275325	0.0633121	0.3986	0.9339460796224934
DASH	215.0388235_20.26325563	-0.0401075	0.0568692	0.4820505933376138	0.9484252336641035
DASH	215.0672765_18.33505144	-0.0398875	0.061614	0.5186555338928989	0.9502403879657281
DASH	215.1649483_228.1679842	-0.0586224	0.0628397	0.35279864094389535	0.9308758738083827
DASH	215.8592008_82.84663397	0.047221363201620896	0.0658719	0.47488535427923295	0.9484252336641035
DASH	215.8592235_263.8931536	0.018122568411905203	0.0654111	0.7822257034952613	0.9824274956501113
DASH	215.8592565_9.288591836	-0.0852611	0.0650552	0.1925609097694878	0.9182357576353636
DASH	215.9362574_38.01669276	-0.166125	0.0642635	0.010964167096098713	0.7816960327203787
DASH	216.0344701_20.8850897	-0.00641967	0.061658821226264586	0.9172555128278739	0.9855450434909164
DASH	216.965503_187.7231865	0.00972916	0.0659556	0.8829828500735447	0.9824274956501113
DASH	216.9810062_19.28633268	0.0430974	0.0623345	0.4906913436543614	0.9484252336641035
DASH	216.9924246_78.86821934	-0.0867599	0.065136	0.18545498809830452	0.9182357576353636
DASH	217.0171987_416.636526	-0.120358	0.063607	0.060933342989511655	0.9106510742673315
DASH	217.0173881_152.2718882	-0.0591704	0.0648546	0.36345830762248277	0.9308758738083827
DASH	217.0296211_20.23707184	-0.0454912	0.061842321143664745	0.46344681549286204	0.9484252336641035
DASH	217.0364204_20.25237619	-0.0111137	0.063438	0.8612327772697317	0.9824274956501113
DASH	217.0484751_20.12676941	-0.00789165	0.0656867	0.9045776640361771	0.9834437096426081
DASH	217.85373_363.4491957	-0.028108	0.0659672	0.6708242652123052	0.9760991368524039
DASH	217.9626486_10.02797081	0.0702517	0.0656869	0.2870486733356669	0.9182357576353636
DASH	218.0329551_20.21550945	-0.037028	0.062014	0.5516001960714596	0.9594907954930021
DASH	218.8517996_264.6453917	-0.153508	0.0644886	0.018910389231400163	0.856806
DASH	218.8575075_8.042018384	6.9096111619482e-6	0.0661976	0.9999168956680815	0.9999168956680815
DASH	218.8577365_80.46310539	-0.0587685	0.0657653	0.373366	0.9322337735157101
DASH	218.857755_264.2498391	0.058571473427220376	0.0652929	0.37153029930680304	0.9322124187873599
DASH	218.8738634_20.92749968	-0.036637	0.0660078	0.5799266489164554	0.9609200439414072
DASH	218.9495958_24.88254025	-0.0631155	0.0620462	0.3111416745548222	0.9187963246989638
DASH	218.9581593_387.3658759	0.00619384	0.0646548	0.9238444929932934	0.9855450434909164
DASH	218.9625722_400.4416063	0.0800745	0.0652135	0.22195607677612325	0.9182357576353636
DASH	218.9631293_445.9340567	0.0929424	0.0638657	0.14826978428801388	0.9182357576353636
DASH	218.9966961_58.31103403	-0.130442	0.0630097	0.0406347	0.904184
DASH	219.0458034_20.2147517	0.0887687	0.0659736	0.18106011432978752	0.9182357576353636
DASH	219.1388242_246.2559903	-0.126693	0.063131	0.0470736	0.9097695049562021
DASH	219.1752142_336.3547324	0.020719240170456312	0.0656126	0.7527310958751563	0.9824274956501113
DASH	220.0491775_20.20892368	0.0329702	0.0657838	0.6171782156242039	0.9663508331816162
DASH	220.1462733_219.5790364	0.00348339	0.0654433	0.9576413793779064	0.9923896022119812
DASH	220.9412008_219.3113653	-0.0622044	0.0549167	0.25965431474300216	0.9182357576353636
DASH	220.9653749_23.45061949	0.0680998	0.0650126	0.29703452391503704	0.9187963246989638
DASH	221.0090336_156.3064256	0.028189479337167346	0.0663222	0.671589	0.9760991368524039
DASH	221.0481972_21.51693592	0.0104367	0.0606496	0.8636700757368254	0.9824274956501113
DASH	221.0526909_20.24871304	-0.0168382	0.0653197	0.7970291147372481	0.9824274956501113
DASH	221.0590665_20.19653091	-0.0260243	0.0648462	0.6889145864681306	0.9772395533346239
DASH	221.0664949_399.4172843	0.0727933	0.0647058	0.262897	0.9182357576353636
DASH	221.0817056_110.4021846	0.1179333018811152	0.060047826379413693	0.0519029	0.9097695049562021
DASH	221.1181475_226.0320747	-0.00861693	0.0647278	0.8943226586283768	0.9824274956501113
DASH	221.1544519_219.6156579	-0.0331367	0.0657235	0.6150802802097399	0.9663508331816162
DASH	221.1544894_261.6687372	-0.0612201	0.0623312	0.3280400620978796	0.9269770135605786
DASH	221.1545021_306.7269812	0.0513585	0.0633368	0.41908103969337607	0.9350085386086822
DASH	221.3898072_422.9573845	-0.121358	0.0638363	0.0597522	0.9106510742673315
DASH	221.6407359_421.8499567	-0.130759	0.061885368237961605	0.0367326	0.8848471718209767
DASH	221.9309303_151.1117998	-0.0637425	0.0647743	0.3271116729372554	0.9269770135605786
DASH	221.9845442_148.3726274	-0.112277	0.0638921	0.081485	0.9106510742673315
DASH	222.046732_20.20411287	0.0971518	0.065841	0.14275016484188408	0.9182357576353636
DASH	222.1133185_193.2764976	0.00814494	0.0653488	0.9010240860152579	0.9824274956501113
DASH	222.134461_24.81521274	0.0837841	0.0654163	0.20280246626185475	0.9182357576353636
DASH	222.938167_219.3363228	-0.0534373	0.0551444	0.33452242125145204	0.9269770135605786
DASH	222.9993618_191.2916773	0.014779140787706183	0.0659151	0.8229812116418898	0.9824274956501113
DASH	222.999441_242.9827666	-0.0340227	0.0660202	0.6072890033541971	0.9663508331816162
DASH	223.0068548_190.0718773	-0.0498933	0.0645051	0.4407990956174954	0.9447167496412117
DASH	223.0198384_22.72510394	0.0604475	0.063075	0.3398661225957992	0.9286341996808748
DASH	223.0281648_426.2840618	0.00859606	0.0635735	0.8926747043612069	0.9824274956501113
DASH	223.0282014_254.887073	-0.0724817	0.0655306	0.2709634033284358	0.9182357576353636
DASH	223.028225_364.6519829	0.015804310195949207	0.0661774	0.8116650141367844	0.9824274956501113
DASH	223.0490041_20.22743779	-0.00410048	0.0656989	0.9503402894633615	0.9922631401084157
DASH	223.0563786_20.21829017	0.045744888825204465	0.0643921	0.4788624349305094	0.9484252336641035
DASH	223.0821316_440.9582267	0.0474628	0.0654508	0.4697974289677018	0.9484252336641035
DASH	223.0821359_22.24365801	5.238796771098188e-4	0.061287993113684006	0.9931944550011814	0.9983795309944324
DASH	223.1338309_199.7156494	-0.0319216	0.0644239	0.6211820755406927	0.9663508331816162
DASH	223.1338435_262.1852312	0.021322384183266353	0.0663711	0.748587	0.9824274956501113
DASH	223.1701472_278.6166763	-0.0547015	0.057858936046128455	0.3463881787937396	0.9308758738083827
DASH	223.9415053_219.306725	-0.0922351	0.0552739	0.0978524	0.9182357576353636
DASH	224.0101308_190.1648056	-0.101265	0.0657937	0.12647146754610802	0.9182357576353636
DASH	224.0236866_23.09068352	0.00569367	0.0640568	0.9293255343939053	0.9871787421617438
DASH	224.0277716_254.9877963	-0.0453223	0.0656512	0.4913418459518146	0.9484252336641035
DASH	224.027799_341.2872443	-0.0908418	0.0642777	0.160231	0.9182357576353636
DASH	224.0314336_254.6968488	-0.0813823	0.0657408	0.2182215252185503	0.9182357576353636
DASH	224.0615672_186.5193077	0.0719037	0.060875517619700795	0.23993484866816736	0.9182357576353636
DASH	224.0692025_315.5237187	-0.0764417	0.0644531	0.23802307026707842	0.9182357576353636
DASH	224.1734542_278.4987009	-0.0893462	0.062182	0.1534296777994967	0.9182357576353636
DASH	224.5632999_186.4668151	-0.0411805	0.0602208	0.49543762095416255	0.9484252336641035
DASH	224.9352639_219.3245766	-0.0711117	0.055716	0.20436835300050615	0.9182357576353636
DASH	224.9781144_23.89875884	-0.068351	0.064015	0.28783882144853346	0.9182357576353636
DASH	224.9990837_21.75110496	0.00520938	0.0646892	0.9359538543520038	0.9894673232065969
DASH	225.0026441_189.1497106	-0.0357878	0.0646577	0.580979	0.9609200439414072
DASH	225.0166911_27.17280632	0.0483382	0.0655809	0.4625500873406092	0.9484252336641035
DASH	225.024082_22.65595127	0.0450542	0.0664885	0.49934743979084384	0.9484252336641035
DASH	225.025011_254.732056	-0.0753465	0.0656035	0.2530992560585754	0.9182357576353636
DASH	225.0250593_341.2485821	0.0826112	0.0659702	0.21297553299911037	0.9182357576353636
DASH	225.0316746_254.7775331	-0.0652183	0.0634412	0.306065	0.9187963246989638
DASH	225.0540837_20.28914994	-0.113162	0.0644444	0.0817127	0.9106510742673315
DASH	225.0614433_21.24648414	-0.03208	0.0625403	0.608955	0.9663508331816162
DASH	225.0694621_187.9734508	0.0643633	0.0546515	0.24130436147018725	0.9182357576353636
DASH	225.1494976_222.6748902	0.0325993	0.0657929	0.6211885975573384	0.9663508331816162
DASH	225.1857919_297.1837489	-0.0723417	0.0591926	0.22411025570794138	0.9182357576353636
DASH	225.222253_277.355467	-0.0232944	0.0661724	0.7254523269520872	0.9824274956501113
DASH	225.5611901_185.7222102	-0.0874948	0.0656734	0.18535986780200772	0.9182357576353636
DASH	225.5711672_188.5565867	-0.0432136	0.0636358	0.49843021121828657	0.9484252336641035
DASH	225.9814587_23.550349	0.00465618	0.0633654	0.9415484211556238	0.9905985087809451
DASH	226.017636_136.9849184	0.11088139179133959	0.0652529	0.0919284	0.9182357576353636
DASH	226.0177065_189.9179288	0.0841421	0.0652848	0.19999405088276492	0.9182357576353636
DASH	226.0253427_254.745642	-0.0498215	0.0633621	0.43328291797752294	0.9388217628014434
DASH	226.0647877_21.21386675	-0.0510168	0.061606	0.4092916891295155	0.9339460796224934
DASH	226.1891451_297.2604583	-0.0407742	0.0591322	0.491847	0.9484252336641035
DASH	226.9363696_24.2691903	-0.109918	0.0634254	0.0857266	0.9161937758483901
DASH	226.9763159_22.90091643	0.016581940229962448	0.0658983	0.8017689500710028	0.9824274956501113
DASH	227.0017738_171.5227532	0.021826338058335053	0.063023	0.7297217356128396	0.9824274956501113
DASH	227.0210951_136.7896445	0.00883476	0.065271	0.8925637477939572	0.9824274956501113
DASH	227.0324814_26.72944438	-0.0880486	0.0652379	0.17973238833282593	0.9182357576353636
DASH	227.0381919_206.2050414	0.00788306	0.062926	0.9005207945966293	0.9824274956501113
DASH	227.0411506_449.5263644	-0.0500846	0.061576164062327285	0.41765474792788404	0.9350085386086822
DASH	227.064989_21.55746732	-0.015282	0.0639789	0.8116317911580935	0.9824274956501113
DASH	227.0866525_438.6370416	0.020673974231390262	0.0641488	0.7478146280029816	0.9824274956501113
DASH	227.1011861_22.88705433	-0.0270505	0.0662182	0.683649	0.9767517877282559
DASH	227.1402091_325.8335876	-0.0811288	0.061535536329490936	0.18994321552905444	0.9182357576353636
DASH	227.16512_235.4174059	-0.00427713	0.0661951	0.9485915875005458	0.9916759931708667
DASH	227.165157_402.6159351	-0.115389	0.0650608	0.0787377	0.9106510742673315
DASH	227.1740586_326.0653107	-0.0932539	0.0624078	0.1377982103883286	0.9182357576353636
DASH	227.1945124_325.9520978	-0.0878593	0.0582129	0.13392444429859915	0.9182357576353636
DASH	227.2015197_325.7375681	-0.100181	0.055762938085934965	0.0749882	0.9106510742673315
DASH	227.2081555_325.8849763	-0.114246	0.057797644412051326	0.0504324	0.9097695049562021
DASH	227.2291836_325.7850988	-0.0100927	0.0631744	0.873346	0.9824274956501113
DASH	228.0415425_206.2330557	0.031068709481969957	0.0660085	0.6387472519443003	0.9671106172060326
DASH	228.0416122_448.5862374	-0.0617961	0.0652719	0.3457183814434809	0.9308758738083827
DASH	228.0641467_23.97509265	-0.0655166	0.061148995243173486	0.2861829408401644	0.9182357576353636
DASH	228.1683636_235.7241445	-0.0236782	0.0640282	0.712194	0.9824274956501113
DASH	228.2047496_326.011689	-0.102101	0.055747435039041546	0.0695717	0.9106510742673315
DASH	228.6994801_426.3902683	0.017133925693898728	0.0610291	0.7793978127760033	0.9824274956501113
DASH	228.902569_21.05668256	-0.034974	0.0663336	0.5990221635029443	0.9663508331816162
DASH	228.9806034_26.8384699	0.0368644	0.0649857	0.5716181904207916	0.9609200439414072
DASH	228.9934454_18.64862614	0.013764223396930838	0.0652111	0.8331984003662306	0.9824274956501113
DASH	228.9938753_132.6482402	-0.0339193	0.0645972	0.6005147245142899	0.9663508331816162
DASH	228.9940138_209.3451558	0.114091	0.0656645	0.0849341	0.9161937758483901
DASH	229.017313_188.9922999	0.0928767	0.0638715	0.14859102423044876	0.9182357576353636
DASH	229.0536364_210.2938429	0.0273215	0.0642458	0.6714248202610744	0.9760991368524039
DASH	229.1554145_26.57486953	0.0301403	0.0637586	0.6372899974890525	0.9671106172060326
DASH	229.2081765_325.7017872	-0.0756628	0.0596539	0.20718572279026165	0.9182357576353636
DASH	230.0125528_58.29790292	0.0293942	0.0652766	0.6533254572008216	0.971783
DASH	230.0207496_188.4114387	0.010365746983254725	0.0649305	0.873437	0.9824274956501113
DASH	230.0465216_23.19184605	-0.0144066	0.065208	0.8255297330807417	0.9824274956501113
DASH	230.0570303_210.3997422	0.057816115170376846	0.0651558	0.37670993416563414	0.9331945043558051
DASH	230.078071_21.2765282	-0.0015238	0.061199573529493165	0.9801780548912638	0.995261
DASH	230.8996592_21.13673461	0.021812732276461418	0.0655235	0.7398059144862613	0.9824274956501113
DASH	230.9295509_195.6400546	0.0508041	0.0618076	0.4127645385609122	0.9339460796224934
DASH	230.9859578_252.2536494	0.14202830237940586	0.0641766	0.028832076260630984	0.8848471718209767
DASH	230.9859907_207.0984403	0.00146065	0.0618526	0.9811998974376247	0.995261
DASH	230.9965599_78.22958407	-0.0211716	0.0645301	0.7434305857201392	0.9824274956501113
DASH	231.0330628_203.5114912	0.0624665	0.0638033	0.32957675426494093	0.9269770135605786
DASH	231.0495658_210.26774	0.10564071154353889	0.0647681	0.10556649408365154	0.9182357576353636
DASH	231.0510889_162.8758161	-0.0668778	0.061750537810272885	0.28102098416558313	0.9182357576353636
DASH	231.0584788_210.278591	-0.0885993	0.0642006	0.1702063303551833	0.9182357576353636
DASH	231.0813646_21.20817205	-0.0369572	0.0659977	0.576565	0.9609200439414072
DASH	231.1599291_246.3889213	-0.0957116	0.0639416	0.137123	0.9182357576353636
DASH	232.0000255_78.21255367	-0.08027	0.0618159	0.19665777677104226	0.9182357576353636
DASH	232.0363292_203.6473391	0.125467	0.0645094	0.0541823	0.9106510742673315
DASH	232.0529444_210.2697511	-0.0231611	0.065874	0.7257734182631694	0.9824274956501113
DASH	232.058723_26.41171768	-0.0783956	0.0654852	0.23366841742162803	0.9182357576353636
DASH	232.0589731_184.8294923	0.057653254702840974	0.0645757	0.3737966422331561	0.9322337735157101
DASH	232.560591_184.8975364	0.041952068152331434	0.0653618	0.5222298379654109	0.9502403879657281
DASH	232.8250983_10.62823944	-0.192365	0.0639283	0.00320965	0.596352
DASH	232.9652362_24.74275889	0.041703221026930984	0.0637693	0.5144140741208578	0.9502403879657281
DASH	232.9946389_146.3112578	0.048015970377383366	0.0648989	0.4608680031792728	0.9484252336641035
DASH	233.047205_19.0075676	-0.0206475	0.0662312	0.7557859510416808	0.9824274956501113
DASH	233.0621636_26.3683166	-0.0695125	0.0659179	0.2938125352952913	0.9187963246989638
DASH	233.0668781_180.245005	0.025538538823074438	0.0459504	0.5794191334787602	0.9609200439414072
DASH	233.077549_18.87277239	-0.00623731	0.0643845	0.9229905875028651	0.9855450434909164
DASH	233.1544773_305.8776897	-0.0773708	0.0617858	0.21297863934117725	0.9182357576353636
DASH	233.8254406_8.455609493	-0.0884279	0.0651801	0.17749804740781563	0.9182357576353636
DASH	233.9240074_400.5378528	-0.13745	0.0652796	0.0373818	0.8848471718209767
DASH	233.9978531_145.9896245	0.0736402	0.0653952	0.26243652141401297	0.9182357576353636
DASH	234.157702_227.6325381	-0.0703545	0.0641145	0.27475180409109307	0.9182357576353636
DASH	234.157851_309.2850884	0.00293702	0.0648957	0.9639791137742719	0.9923896022119812
DASH	234.8196667_7.787955161	0.026467994963466517	0.0648816	0.6840611200786202	0.9767517877282559
DASH	234.8719161_9.111189404	0.0504017	0.060092559007389065	0.40332899377327636	0.9339460796224934
DASH	234.8865777_21.00250272	-0.0522496	0.0647182	0.42110848131342404	0.9350085386086822
DASH	234.9234906_25.70356563	-0.00599607	0.0647808	0.9264118471258382	0.9865807879168484
DASH	234.9809733_23.69850873	-0.0353158	0.0639347	0.5817465437629977	0.9609200439414072
DASH	235.0633842_23.09602226	-0.00947361	0.0654007	0.8850746511146917	0.9824274956501113
DASH	235.1336445_247.5670057	0.0788848	0.0651198	0.22819098236044877	0.9182357576353636
DASH	235.1701685_293.8605979	0.0226293	0.0635572	0.7224466414147774	0.9824274956501113
DASH	235.819835_7.550759918	-0.0903724	0.0640902	0.1611684440034479	0.9182357576353636
DASH	235.9789471_362.5293475	-0.0207428	0.0649947	0.7501846055649981	0.9824274956501113
DASH	235.9945519_235.0998304	-0.00332322	0.065429	0.9595784735776965	0.9923896022119812
DASH	236.0023873_206.1294549	0.00451321	0.0661469	0.9457188935669896	0.9911687334532252
DASH	236.0650634_23.29817676	0.0725692	0.06315	0.25283602406770916	0.9182357576353636
DASH	236.0959271_435.6113775	-0.12205	0.0650856	0.0632555	0.9106510742673315
DASH	236.1051318_219.60858	-0.0704122	0.0644597	0.276926	0.9182357576353636
DASH	236.8167819_8.419900421	0.030313613905509768	0.0652842	0.6432718659539511	0.9697704488065041
DASH	236.8238351_9.015774082	0.0948273	0.0634878	0.13796384959219843	0.9182357576353636
DASH	236.9392265_25.19061885	0.0635456	0.0657548	0.3358360934653499	0.9269770135605786
DASH	237.0222377_208.0038285	0.00214046	0.062170058280344956	0.9725935779764652	0.9949420008432868
DASH	237.1083284_219.233084	-0.0428043	0.0657705	0.5164432043610434	0.9502403879657281
DASH	237.1491467_254.3376944	-0.0280384	0.0634856	0.6595577173002978	0.9749266817038799
DASH	237.1858101_293.1027335	-0.0771394	0.0644973	0.23411093668959473	0.9182357576353636
DASH	237.8168529_11.22454074	0.012954926771914257	0.064364	0.8408323658470293	0.9824274956501113
DASH	237.8709671_7.501201219	-0.00378228	0.0656318	0.9541426725601629	0.9923896022119812
DASH	237.9161904_97.28731504	0.10431230597890012	0.0657687	0.11542726803760356	0.9182357576353636
DASH	238.0767477_188.376982	-0.0888061	0.0587911	0.13360274752208692	0.9182357576353636
DASH	238.1526874_254.3496818	0.036486380826134535	0.062256057639736316	0.5589576781563216	0.9609200439414072
DASH	238.5786319_188.3505346	-0.0843531	0.0587228	0.15353960402872327	0.9182357576353636
DASH	238.8151543_7.683690424	-0.0128606	0.0649893	0.8434760094054551	0.9824274956501113
DASH	238.8698602_7.59034612	0.12721562743793677	0.0639577	0.049028285218295754	0.9097695049562021
DASH	238.9125334_12.08354142	0.031037146698154803	0.0636211	0.6265735747369678	0.9663508331816162
DASH	238.9314889_21.236024	-0.000907103	0.0655488	0.9889823244549731	0.9976986248112867
DASH	238.9937101_23.61052409	-0.0848207	0.0645799	0.19161036005446533	0.9182357576353636
DASH	239.0016312_196.8568642	0.0739563	0.0657672	0.2630955973595347	0.9182357576353636
DASH	239.0151354_21.10317584	-0.0150158	0.0640819	0.8151448802423055	0.9824274956501113
DASH	239.0381046_217.9018811	-0.0380771	0.0659047	0.5645366938225401	0.9609200439414072
DASH	239.0594177_254.7469812	-0.0756109	0.0654668	0.25046379235128646	0.9182357576353636
DASH	239.059444_423.4678891	-0.0262143	0.0663949	0.6936913995354332	0.9799578470474074
DASH	239.0594831_341.2867031	0.0525746	0.0648644	0.4192807854746654	0.9350085386086822
DASH	239.0670383_228.888478	-0.0181867	0.0657736	0.7826486265439557	0.9824274956501113
DASH	239.0750394_188.3547254	-0.111712	0.058179580842857924	0.0572757	0.9106510742673315
DASH	239.0771048_21.43860512	-0.0412023	0.062414283760015836	0.5104604585258237	0.948805
DASH	239.0849815_190.5288836	0.031955688638838346	0.060347023981517756	0.59744	0.9663508331816162
DASH	239.0922624_54.53255733	0.0698624	0.0656808	0.28967061779522435	0.9182357576353636
DASH	239.1285841_233.6438339	0.022136855061118267	0.0642363	0.7310016019558014	0.9824274956501113
DASH	239.16497_233.1115323	-0.20984	0.061312569172201715	8.558102110474781e-4	0.3180190744252429
DASH	239.201411_318.7690499	-0.0901436	0.0569307	0.11603170487616912	0.9182357576353636
DASH	239.5768978_188.5903479	-0.0733335	0.058882191937768044	0.2154630630541807	0.9182357576353636
DASH	239.5866758_190.6407993	-0.0343815	0.0603519	0.5699845314016392	0.9609200439414072
DASH	239.8711839_83.06709441	-0.0511561	0.0651807	0.4341361188432623	0.9390278333070796
DASH	239.9971326_23.5844898	-0.111117	0.0652935	0.0914478	0.9182357576353636
DASH	240.0599569_254.6426683	-0.0710353	0.0657898	0.28248219343262027	0.9182357576353636
DASH	240.0605589_341.2095958	0.0723925	0.0636267	0.25754149728632714	0.9182357576353636
DASH	240.0803841_21.49552747	-0.0456972	0.0633319	0.47201019972651603	0.9484252336641035
DASH	240.0816001_190.3723759	0.031310863325285765	0.0664202	0.6382288472792811	0.9671106172060326
DASH	240.0956231_55.20275745	0.024724903799151588	0.0661651	0.7093149441022959	0.9824274956501113
DASH	240.1318729_233.5363483	-0.0668513	0.0636044	0.295403	0.9187963246989638
DASH	240.1602491_202.8116335	-0.027996	0.0654883	0.669803	0.9760991368524039
DASH	240.1603561_405.2606272	-0.0653192	0.0658596	0.3233444280222273	0.9269770135605786
DASH	240.1683579_233.0851017	0.00167938	0.0609581	0.9780682226845124	0.995261
DASH	240.204816_319.1383659	-0.0501061	0.061112646336080156	0.41394219406303734	0.9339460796224934
DASH	240.8705297_8.595477973	-0.0319866	0.0647643	0.6223074659753602	0.9663508331816162
DASH	240.9081435_102.8796493	-0.147061	0.064953042900518565	0.025409270732843037	0.8848471718209767
DASH	240.9136205_194.7186982	-0.0526444	0.0642804	0.41446257989478896	0.9339860199448368
DASH	240.928509_21.38629341	0.0998276	0.0653461	0.1292921262824782	0.9182357576353636
DASH	240.9519539_24.1828856	-0.110549	0.0654331	0.093786	0.9182357576353636
DASH	240.9811426_38.26366762	0.0596015	0.0650868	0.36169566855189617	0.9308758738083827
DASH	240.9918737_23.60431444	0.030889429350314607	0.065433	0.6377510616635029	0.9671106172060326
DASH	241.0172434_198.9382618	-0.0343477	0.061721450511829305	0.5789346809491187	0.9609200439414072
DASH	241.0381932_27.93419451	0.026747896229183655	0.0656194	0.6842961980874647	0.9767517877282559
DASH	241.0386316_254.7409093	-0.0355486	0.0659208	0.5907301156278036	0.9637897266969108
DASH	241.05621_254.995503	-0.0714805	0.0652872	0.27582588342815045	0.9182357576353636
DASH	241.0562426_341.2851785	0.0794093	0.0657598	0.2296499300275313	0.9182357576353636
DASH	241.0627947_254.6540628	-0.0624945	0.0654978	0.34197682241889216	0.9296165853025627
DASH	241.0915353_24.31964901	-0.0925876	0.064098	0.1512794383735197	0.9182357576353636
DASH	241.1191898_25.67839684	0.0350107	0.0646436	0.5891262333067654	0.9637897266969108
DASH	241.144137_200.5779139	-0.0736143	0.06577	0.2653174602113309	0.9182357576353636
DASH	241.1442284_307.5013595	0.013651408934225524	0.0656479	0.83563	0.9824274956501113
DASH	241.1442516_46.98852096	-0.118406	0.0643844	0.068444	0.9106510742673315
DASH	241.1635758_201.3861236	0.11891736278203256	0.0655774	0.0723352	0.9106510742673315
DASH	241.1806718_242.8018512	0.014526859583746006	0.0624326	0.8164160439305594	0.9824274956501113
DASH	241.2171206_346.2361836	-0.0676057	0.0588521	0.25300664571578935	0.9182357576353636
DASH	241.9166048_194.5041134	-0.0189895	0.0635998	0.765791	0.9824274956501113
DASH	242.0556857_254.607969	-0.079871	0.0660642	0.229104	0.9182357576353636
DASH	242.1759462_196.5039045	-0.0250641	0.0623184	0.6882746054131883	0.9772395533346239
DASH	242.1760362_384.5011044	-0.0308721	0.0657342	0.6394794355342064	0.9671573392124995
DASH	242.1840491_244.8368915	-0.117568	0.0625133	0.0625006	0.9106510742673315
DASH	242.2205084_347.2367439	-0.0736575	0.058459469558520785	0.21018535294478044	0.9182357576353636
DASH	242.9101567_194.4491668	-0.15624	0.0630414	0.014624965844679101	0.7892221925770403
DASH	242.9181966_21.1286697	0.0377502	0.0629167	0.5496647074217269	0.9580586991056159
DASH	243.009277_207.9192287	0.0912704	0.0650775	0.16341751276918148	0.9182357576353636
DASH	243.0093398_308.1065303	-0.00264263	0.0640931	0.9671819592908661	0.9931874882891433
DASH	243.0328927_193.5691555	-0.0962801	0.061041600657039057	0.1174296300456662	0.9182357576353636
DASH	243.0618996_23.06309894	-0.0207486	0.0648813	0.7496955025322247	0.9824274956501113
DASH	243.1709937_39.96840594	-0.0163611	0.0622561	0.7931641910825982	0.9824274956501113
DASH	243.1789495_198.134518	-0.00275171	0.0664772	0.9670529472402916	0.9931874882891433
DASH	243.1791082_386.0120871	-0.0832147	0.0643042	0.19818660569049124	0.9182357576353636
DASH	243.1962722_243.8965058	-0.0237704	0.0641724	0.7117433963442881	0.9824274956501113
DASH	243.2236664_346.1906726	-0.121252	0.0626978	0.0555401	0.9106510742673315
DASH	243.9126319_194.5396757	-0.0673591	0.062323292911672774	0.28200835281344805	0.9182357576353636
DASH	243.9675453_19.58554875	0.0776733	0.0654707	0.23787470217845874	0.9182357576353636
DASH	244.0393703_191.0391866	-0.0697075	0.0629243	0.27022077544383216	0.9182357576353636
DASH	244.093719_21.87003139	-0.0160467	0.0649238	0.8052166978793087	0.9824274956501113
DASH	244.17422_40.65019902	-0.0923212	0.0643127	0.1538112518359473	0.9182357576353636
DASH	244.1994424_255.7185896	0.00113992	0.0653632	0.9861154341105098	0.9966772427847121
DASH	244.9076255_222.2673467	0.0448731	0.0646185	0.48878879945557063	0.9484252336641035
DASH	244.9153147_21.17439514	0.0275083	0.0648763	0.6723356774787627	0.9760991368524039
DASH	244.9391101_17.97241973	0.0114227	0.0644144	0.8595548587226749	0.9824274956501113
DASH	244.985038_198.083878	0.0904824	0.061212358197853284	0.14204875615001045	0.9182357576353636
DASH	244.9851138_364.1376189	-0.0105661	0.0632716	0.8676613127090211	0.9824274956501113
DASH	244.9971467_446.3548587	-0.0476084	0.0656328	0.4696706971639478	0.9484252336641035
DASH	244.9972349_392.8925694	-0.0651611	0.0653081	0.3204602976794799	0.9259956968716543
DASH	245.0122433_175.6611687	0.0194466	0.0636181	0.7603936148800634	0.9824274956501113
DASH	245.0475874_190.4807122	-0.125903	0.0622961	0.0455585	0.9097695049562021
DASH	245.0559633_190.5459042	-0.125931	0.060263344876002246	0.0388133	0.8848471718209767
DASH	245.0666575_194.3043975	0.033121902097339305	0.0626729	0.5981616440395673	0.9663508331816162
DASH	245.0969847_21.34927761	0.00943766	0.0653167	0.8853615674447335	0.9824274956501113
DASH	245.129165_47.75645886	0.083075	0.0652111	0.20521	0.9182357576353636
DASH	245.1754182_285.2058268	-0.127534	0.0622245	0.0426409	0.9097695049562021
DASH	245.5683796_194.2755849	0.0415989	0.0632036	0.5117205292988856	0.9488789854663966
DASH	245.9048773_222.0588675	0.059928780186851216	0.0643101	0.3533213722923415	0.9308758738083827
DASH	245.9110997_222.2018981	0.0590656	0.0640461	0.3583038845757539	0.9308758738083827
DASH	246.0379468_26.53179809	0.0665608	0.0617434	0.2832415834605878	0.9182357576353636
DASH	246.0510006_190.4677766	-0.0944757	0.0615785	0.12767240276085612	0.9182357576353636
DASH	246.0645912_194.3135657	0.053269755885503624	0.0649617	0.4138735335607029	0.9339460796224934
DASH	246.0744702_26.39025976	-0.082669	0.0632937	0.19407474440346986	0.9182357576353636
DASH	246.074526_170.535241	-0.0868766	0.060663330985221954	0.15477831163349687	0.9182357576353636
DASH	246.1788768_285.2061935	-0.0729997	0.0615906	0.2383237664080517	0.9182357576353636
DASH	246.5762239_170.706193	-0.10059	0.0619199	0.10695602480817444	0.9182357576353636
DASH	246.8817006_19.14556916	-0.00889324	0.065847	0.8927972739117704	0.9824274956501113
DASH	246.9041896_222.2105762	0.048287354207698197	0.0643909	0.4548146595801633	0.9468924638339511
DASH	246.9810167_23.35140162	-0.0155667	0.0651207	0.8114894908628855	0.9824274956501113
DASH	247.0391247_19.0051728	-0.0324562	0.06646	0.6262111666088761	0.9663508331816162
DASH	247.0443104_190.5134034	-0.118916	0.0619121	0.0572009	0.9106510742673315
DASH	247.0525919_190.4765744	-0.0179075	0.0638029	0.7794600519036612	0.9824274956501113
DASH	247.0723925_170.3823396	-0.110731	0.0615457	0.0745687	0.9106510742673315
DASH	247.0773917_170.1121395	-0.0312714	0.0640708	0.6264100435102535	0.9663508331816162
DASH	247.0777456_26.46440997	0.061426994118030674	0.0649627	0.3463153223323282	0.9308758738083827
DASH	247.0931811_17.87996064	0.013700065569690329	0.0640985	0.831126	0.9824274956501113
DASH	247.1335674_292.713949	-0.131512	0.0649673	0.0452188	0.9097695049562021
DASH	247.1699755_274.5603472	0.016828740322882892	0.0640447	0.7931934914703753	0.9824274956501113
DASH	247.5741773_170.2739264	-0.160766	0.0630066	0.012013320558609257	0.7816960327203787
DASH	247.9019823_222.1458322	0.012824394347625225	0.0653202	0.8446915314169894	0.9824274956501113
DASH	247.9081942_222.1861718	0.0404551	0.0645483	0.5320494924164709	0.9530445766979392
DASH	248.0326568_26.61581286	0.011330296462491772	0.0653361	0.8626244230209267	0.9824274956501113
DASH	248.0477547_190.4815056	-0.161192	0.0631882	0.0120326	0.7816960327203787
DASH	248.0538365_23.92844819	-0.151355	0.062150338802009014	0.0163885	0.8458292522405385
DASH	248.0797097_229.889589	-0.0746156	0.065124	0.2542385337461458	0.9182357576353636
DASH	248.581156_229.5666792	-0.091491	0.0633079	0.15108202052629807	0.9182357576353636
DASH	248.8797109_19.61221094	-0.0519533	0.0632298	0.4129420550161804	0.9339460796224934
DASH	248.9019085_222.3005211	0.0471024	0.0636768	0.46095732153825986	0.9484252336641035
DASH	248.9391297_25.04733121	-0.143684	0.065176	0.029442253717904234	0.8848471718209767
DASH	248.9601367_22.04933056	0.0756223	0.0656582	0.25176864255980125	0.9182357576353636
DASH	248.9965485_23.89729001	0.0564718	0.066282	0.3959592273395899	0.9339460796224934
DASH	249.0223712_209.0723015	0.053063114868075606	0.064276	0.4107391007384015	0.9339460796224934
DASH	249.0877028_33.44041081	-0.0302056	0.060499249659546735	0.6185250379262193	0.9663508331816162
DASH	249.1128941_210.9901726	-0.0522568	0.0653694	0.4256739140698168	0.9354253487187696
DASH	249.1129192_78.50178064	0.0380065	0.0665741	0.5691691256794015	0.9609200439414072
DASH	249.185732_291.223385	-0.083255	0.0556649	0.13743858352001642	0.9182357576353636
DASH	249.8807546_19.22422956	0.0313808	0.0652637	0.6315348381866681	0.9671106172060326
DASH	249.9053032_222.2228794	0.0351562	0.0638915	0.5831979288452933	0.9609200439414072
DASH	250.0910261_33.55332691	0.029332995627358173	0.06592	0.6571573564370496	0.9746187721177967
DASH	250.144222_317.3254766	0.014360363592950509	0.0626363	0.8190626988726576	0.9824274956501113
DASH	250.1890591_292.7728604	-0.0482973	0.0560661	0.39076060480307906	0.9339460796224934
DASH	250.8797194_19.30181919	-0.0913775	0.065936	0.16842786388057943	0.9182357576353636
DASH	250.8989886_222.1812196	0.039642506174931195	0.063425	0.5331689709585115	0.9530445766979392
DASH	250.9547695_24.54072141	-0.0433577	0.0653197	0.5081391404968313	0.9487257518476444
DASH	250.9939442_215.170425	-0.00954784	0.0666229	0.8862905797857222	0.9824274956501113
DASH	251.1284962_52.46626455	0.0787763	0.0650688	0.22846530138082213	0.9182357576353636
DASH	251.1478879_317.3367318	0.0219958	0.0632263	0.7285480670136337	0.9824274956501113
DASH	251.2013855_311.8690159	-0.0896899	0.0563274	0.11401650739424919	0.9182357576353636
DASH	251.880717_19.00989262	0.0538283	0.0644506	0.4053149417604429	0.9339460796224934
DASH	251.997429_214.9066189	-0.0466799	0.0661157	0.48157080802480334	0.9484252336641035
DASH	252.0462918_22.10061903	0.0594167	0.0640279	0.3553279591608478	0.9308758738083827
DASH	252.2046027_311.7467679	-0.131835	0.056953676285426344	0.022369348177096023	0.8749947139588297
DASH	252.8803662_19.12181439	-0.0267841	0.0661462	0.6862736883027871	0.9767517877282559
DASH	252.9467565_21.24526323	-0.0031314	0.0655463	0.9619779008215827	0.9923896022119812
DASH	253.0171844_198.410316	0.067154	0.0661665	0.3122360339163748	0.9187963246989638
DASH	253.0302647_21.70523113	0.11404710698042865	0.0649785	0.0818508	0.9106510742673315
DASH	253.0825142_227.2007317	0.0696943	0.0633219	0.273315	0.9182357576353636
DASH	253.0925847_23.00002437	-0.083196	0.0648343	0.20195465590964679	0.9182357576353636
DASH	253.144216_205.3595857	0.00418647	0.0623725	0.9466004720418415	0.9911687334532252
DASH	253.1449278_334.6808956	-0.108281	0.0644658	0.0956909	0.9182357576353636
DASH	253.2092225_334.5935052	-0.0601384	0.061042101642202175	0.3265610986874614	0.9269770135605786
DASH	253.2170344_336.2582465	-0.0735462	0.056731347460556525	0.19739069751790556	0.9182357576353636
DASH	253.2248246_334.6067091	-0.0935303	0.0600986	0.12234225868090544	0.9182357576353636
DASH	253.2411262_334.8025517	-0.0385354	0.0612091	0.5302030736925276	0.9518736209552482
DASH	253.2495265_334.7669539	-0.0566171	0.060622026475258155	0.3522599210569558	0.9308758738083827
DASH	253.2891094_334.7402034	-0.0156418	0.0609447	0.7978961181554163	0.9824274956501113
DASH	254.175868_213.4169041	-0.0716264	0.064806	0.27132143005737663	0.9182357576353636
DASH	254.2123072_344.2889397	0.0274148	0.0652471	0.6751320680746975	0.9760991368524039
DASH	254.2200798_334.6172302	-0.0764125	0.0568341	0.18139310464768837	0.9182357576353636
DASH	254.6223524_204.6446608	-0.022796	0.0584905	0.6974388478210449	0.981505
DASH	254.882407_19.01854059	0.0545517	0.0655534	0.40700728210989534	0.9339460796224934
DASH	254.9440579_21.30273337	0.014516719912686903	0.0653847	0.8246851734010903	0.9824274956501113
DASH	254.9606986_400.3623603	0.024057650803736657	0.0655958	0.7144636455912214	0.9824274956501113
DASH	254.96766_23.36159833	-0.0414791	0.0644773	0.5212800603463535	0.9502403879657281
DASH	254.9812122_19.14708858	0.061942	0.0634664	0.3310877769361623	0.9269770135605786
DASH	254.9965897_207.9553677	0.053783727318145395	0.0647979	0.4082160306033189	0.9339460796224934
DASH	254.9968106_25.26368577	0.060883625807979465	0.0659736	0.3579858061872918	0.9308758738083827
DASH	255.0622217_183.0830275	-0.174968	0.0601346	0.00433262	0.6192314405808405
DASH	255.1243167_204.6392111	-0.0247624	0.058639302310700754	0.6735935082745541	0.9760991368524039
DASH	255.1596961_368.8650298	-0.121769	0.056836063597468185	0.0342284	0.8848471718209767
DASH	255.1963118_267.2834921	0.00918246	0.0659167	0.8894495367903761	0.9824274956501113
DASH	255.1996328_368.6057968	-0.0358219	0.0601853	0.5528640429385485	0.9594907954930021
DASH	255.2080504_368.8982591	-0.00937094	0.0628227	0.8816804427116838	0.9824274956501113
DASH	255.2243697_368.9148906	-0.0384036	0.058926931084265104	0.5158633459455709	0.9502403879657281
DASH	255.2326285_367.668873	-0.0566995	0.0573095	0.32453081289309926	0.9269770135605786
DASH	255.2405285_368.949157	-0.0124874	0.0586282	0.8317028530293534	0.9824274956501113
DASH	255.2571663_368.4055044	-0.0109939	0.0610206	0.8573336504893594	0.9824274956501113
DASH	255.2654409_368.6607518	-0.0567293	0.0602381	0.34826068153291667	0.9308758738083827
DASH	255.305631_368.4945118	-0.0907553	0.058143	0.12124865849046015	0.9182357576353636
DASH	255.6207229_204.7736636	-0.00167409	0.0628335	0.9787896937738496	0.995261
DASH	255.629382_209.6717947	0.029646471644204597	0.0654821	0.6515730197841502	0.971401
DASH	256.1320669_211.1987154	0.0505711	0.0661052	0.4458066201548234	0.9458043506867986
DASH	256.1914891_209.4756671	-0.121389	0.0647536	0.063338	0.9106510742673315
DASH	256.2032483_368.2519289	0.021089229033543055	0.0642596	0.7433559573085854	0.9824274956501113
DASH	256.2277715_368.6667048	-0.045278	0.0610622	0.45987294154908576	0.9484252336641035
DASH	256.2359854_367.6150796	-0.0527451	0.0570524	0.3571280295849286	0.9308758738083827
DASH	256.2439484_368.4519034	0.023988283066913637	0.057836575059126295	0.679077	0.9767517877282559
DASH	256.6283264_211.159154	0.062112575872070544	0.0652476	0.3430839478427016	0.9308758738083827
DASH	256.8199965_8.046305325	-0.0448184	0.0640958	0.485789	0.9484252336641035
DASH	256.8454391_10.08534145	-0.111999	0.0646237	0.0857137	0.9161937758483901
DASH	256.8460132_60.30983618	0.0951644	0.0649603	0.14561339761913455	0.9182357576353636
DASH	256.8795062_19.34078365	0.0649921	0.0637372	0.30997987327946214	0.9187963246989638
DASH	256.9081056_205.544303	-0.0706307	0.0637671	0.2702908387686101	0.9182357576353636
DASH	256.9340054_21.24427848	-0.0189583	0.0655447	0.7729074023373099	0.9824274956501113
DASH	257.0122672_202.644768	0.0974464	0.06356	0.12794079465450983	0.9182357576353636
DASH	257.1754723_190.0174878	-0.034749	0.0653256	0.5957795196297702	0.9655109877645992
DASH	257.1755279_247.5711993	-0.0411447	0.0583552	0.48216591964310307	0.9484252336641035
DASH	257.2119549_267.3580277	0.00615759	0.0652957	0.9250296781606464	0.9857786877100552
DASH	257.2389865_368.4081072	-0.0514554	0.057356638490642944	0.37150081268229673	0.9322124187873599
DASH	257.8452504_16.39397624	0.0465637	0.0632163	0.46285337081253886	0.9484252336641035
DASH	258.0808429_23.32714391	0.019207167185167667	0.0654796	0.7697890891805544	0.9824274956501113
DASH	258.1787417_247.1799394	-0.0393613	0.0610552	0.5203945147510624	0.9502403879657281
DASH	258.2413336_368.3910351	-0.0407605	0.0618997	0.5115154672578964	0.9488789854663966
DASH	258.8634449_268.5636938	-0.0231512	0.0640985	0.718615	0.9824274956501113
DASH	258.9309005_21.22360318	0.12181334737298549	0.0650357	0.0635608	0.9106510742673315
DASH	258.9818232_20.15804679	-0.0799563	0.0636681	0.2116795139603378	0.9182357576353636
DASH	259.0095983_155.6728115	0.00308008	0.066106	0.962917	0.9923896022119812
DASH	259.027459_203.364431	0.00736594	0.0653903	0.9105044626303409	0.9850066915440937
DASH	259.0634564_216.3578289	-0.00296784	0.0648699	0.9635870322997431	0.9923896022119812
DASH	259.1910061_285.235727	-0.0628153	0.0621934	0.3145797646820399	0.9219072599041485
DASH	259.2427933_337.9091848	-0.0577614	0.0622596	0.3554468220837562	0.9308758738083827
DASH	259.511262_156.1715423	-0.00353795	0.0657225	0.9571611522928236	0.9923896022119812
DASH	259.8186251_11.02899527	0.0437801	0.0662205	0.5098314294132211	0.9487257518476444
DASH	260.0074534_155.2429887	-0.015437	0.0656514	0.8145140262064631	0.9824274956501113
DASH	260.0309765_204.7056236	-0.0430231	0.0622073	0.4905536498356198	0.9484252336641035
DASH	260.1944921_285.1448894	-0.0842148	0.0647022	0.19561827539179802	0.9182357576353636
DASH	260.8175786_13.77196492	0.094284	0.0650614	0.14996949971283072	0.9182357576353636
DASH	260.9147927_197.5087148	0.0334655	0.0656199	0.6110185856803274	0.9663508331816162
DASH	260.9793566_20.16199773	-0.0525708	0.0658168	0.42605762572805994	0.9357152111143445
DASH	261.0229812_208.2494351	-0.115078	0.0640547	0.0749863	0.9106510742673315
DASH	261.0408018_27.67233553	0.0703839	0.0655188	0.2849191531380262	0.9182357576353636
DASH	261.9781944_27.93191635	-0.194792	0.0617925	0.0020576	0.5097365581291925
DASH	262.0483798_25.61559605	0.030047809897964826	0.0642237	0.6407539633905119	0.9679031414468058
DASH	262.0693001_23.58410654	-0.0420145	0.0596246	0.48242777735846865	0.9484252336641035
DASH	262.6199293_190.9701339	-0.0742588	0.060109277061335474	0.21915769628137324	0.9182357576353636
DASH	262.8180834_84.65507614	-0.00872682	0.0660428	0.8951014795827595	0.9824274956501113
DASH	262.8183032_11.06887757	-0.0161518	0.0646549	0.8031682170876423	0.9824274956501113
DASH	262.8392975_233.4351937	0.064563	0.0644169	0.31828232092038083	0.9251931013540156
DASH	262.9127846_197.4864979	-0.0841225	0.065385	0.20078381104443896	0.9182357576353636
DASH	262.9548533_24.40553791	0.037280086530660846	0.0654944	0.5703048038432237	0.9609200439414072
DASH	262.9754638_22.10657919	0.0749521	0.0641792	0.2452392262070048	0.9182357576353636
DASH	263.0017018_214.0982545	-0.0423469	0.0640423	0.5097625892691315	0.9487257518476444
DASH	263.012197_23.47556447	0.0251758	0.0658517	0.7029249298598901	0.9824274956501113
DASH	263.1032473_26.79199826	-0.0545912	0.0643949	0.3983044580372338	0.9339460796224934
DASH	263.1216736_190.1789724	0.0843517	0.063168	0.18435208170587142	0.9182357576353636
DASH	263.1280176_215.1148302	0.046245448794405015	0.0646166	0.47560896749987946	0.9484252336641035
DASH	263.1285685_157.7962475	-0.105847	0.0653658	0.10807495714748493	0.9182357576353636
DASH	263.2011791_306.8841164	-0.0560947	0.064535	0.3865093576485724	0.9339460796224934
DASH	263.6277399_199.9824163	-0.0777612	0.0655898	0.23819494763408752	0.9182357576353636
DASH	263.9791952_22.22730883	0.013733935193040253	0.0653153	0.8338215715466799	0.9824274956501113
DASH	264.1066338_27.05493663	-0.010522	0.0618113	0.8651247935300721	0.9824274956501113
DASH	264.1296861_203.7033081	-0.135366	0.0639823	0.0364923	0.8848471718209767
DASH	264.1965683_312.0986942	0.031425697449039634	0.0658914	0.6343001746365584	0.9671106172060326
DASH	264.2077826_215.9058235	0.0348677	0.065109	0.5933006902650108	0.9637897266969108
DASH	264.6258327_203.1620129	0.0824122	0.0649246	0.2068345099571736	0.9182357576353636
DASH	264.6302971_202.9040642	-0.0532799	0.0656151	0.4184366513325396	0.9350085386086822
DASH	264.8363104_233.3848257	0.0670637	0.0648525	0.3032237856066388	0.9187963246989638
DASH	264.8904691_223.1219548	-0.0235376	0.051873546754307484	0.6508498714440789	0.971401
DASH	264.9340672_23.46573796	-0.0529567	0.0652323	0.4185450739442439	0.9350085386086822
DASH	264.9710611_23.24272153	0.0242664	0.065167	0.7102895845644769	0.9824274956501113
DASH	265.0020923_19.998618	-0.0272219	0.0657611	0.6796678462020015	0.9767517877282559
DASH	265.0171878_183.4538412	0.024475976047156588	0.0641728	0.7035929028457957	0.9824274956501113
DASH	265.0302111_25.81928069	-0.0181805	0.0616077	0.7684400115157395	0.9824274956501113
DASH	265.1474479_257.0998729	-0.100152	0.062775	0.11331886766572687	0.9182357576353636
DASH	265.1805881_232.9862194	-0.0844189	0.064053	0.19009347553143474	0.9182357576353636
DASH	265.2170069_327.6966356	-0.1172	0.0587022	0.048199747139505346	0.9097695049562021
DASH	265.8938736_223.0490374	-0.00477601	0.0567057	0.9330219423825586	0.9883436539035314
DASH	266.0172745_175.8406219	0.0851643	0.0645379	0.189544	0.9182357576353636
DASH	266.0618329_23.57766051	-0.0223285	0.057979678810486074	0.7008562697592446	0.981505
DASH	266.1505705_257.0690126	-0.0808539	0.0632985	0.20400965848793615	0.9182357576353636
DASH	266.2203609_328.0826361	0.0405682	0.0631788	0.5220524817105721	0.9502403879657281
DASH	266.5190361_175.7709043	0.0336781	0.0661288	0.6115151727059578	0.9663508331816162
DASH	266.8035706_20.46995374	0.027205513784986604	0.0663118	0.6823606508288315	0.9767517877282559
DASH	266.8334511_233.4610304	0.00935415	0.0658633	0.8873055483046857	0.9824274956501113
DASH	266.8882162_223.1509451	-0.0112159	0.0538686	0.8354285345402475	0.9824274956501113
DASH	266.9451107_276.319973	-0.0203584	0.0640774	0.7512662702567553	0.9824274956501113
DASH	266.9626342_21.41097116	-0.180272	0.0641337	0.00579414	0.6659277194509757
DASH	266.9891495_191.1132374	0.0924631	0.0650758	0.15801945012477167	0.9182357576353636
DASH	267.0000087_20.07863088	-0.0549574	0.06583	0.4055103880894041	0.9339460796224934
DASH	267.0154117_175.7386227	0.024025336299519407	0.0661426	0.7170845504204445	0.9824274956501113
DASH	267.1232728_201.6791475	-0.00508045	0.0655521	0.938356	0.9894673232065969
DASH	267.1433779_256.9807637	-0.107981	0.0633257	0.0908164	0.9182357576353636
DASH	267.1962682_252.600373	0.0566	0.0638191	0.3769616969167964	0.9331945043558051
DASH	267.2326156_355.3409707	-0.0654981	0.056158	0.24585744367064585	0.9182357576353636
DASH	267.8916636_223.0778609	-0.0180267	0.0519407	0.7291672388835806	0.9824274956501113
DASH	267.9660646_21.78516227	0.0470844	0.0646599	0.467954	0.9484252336641035
DASH	267.9923419_191.2861497	0.0334903	0.0661158	0.613431	0.9663508331816162
DASH	267.9984152_29.32124655	-0.117767	0.0651086	0.0730539	0.9106510742673315
DASH	268.1267198_201.7129782	-0.00377343	0.0652569	0.9539872998420553	0.9923896022119812
DASH	268.1915676_223.2621647	-0.0352682	0.0656368	0.5920645493129806	0.9637897266969108
DASH	268.2359475_353.9566846	-0.0740407	0.0564751	0.1924139039357409	0.9182357576353636
DASH	268.8008709_20.33438249	-0.0213039	0.0647291	0.742651	0.9824274956501113
DASH	268.8855142_223.1209476	-0.0168349	0.0520118	0.7467623544816602	0.9824274956501113
DASH	268.9210063_22.49653369	-0.0777771	0.0658161	0.2397076840190799	0.9182357576353636
DASH	268.9596601_21.39726201	0.012016977607229277	0.0640573	0.8515173652798178	0.9824274956501113
DASH	269.0121148_204.6462728	-0.0219044	0.0639769	0.732679	0.9824274956501113
DASH	269.0125507_24.1210182	-0.0362026	0.0645706	0.5760967004664854	0.9609200439414072
DASH	269.0874135_21.07364108	-0.0419683	0.0645483	0.5168476291905275	0.9502403879657281
DASH	269.139111_194.00446	-0.0126393	0.0662862	0.8491086709221509	0.9824274956501113
DASH	269.1503527_70.9003328	0.019228265540314992	0.065863	0.7708470086903964	0.9824274956501113
DASH	269.1755454_222.1649819	-0.0200766	0.0625283	0.7487221234746597	0.9824274956501113
DASH	269.2119231_271.8466175	0.0519375	0.0642317	0.42038822324400515	0.9350085386086822
DASH	269.2396628_353.9813517	0.0351132	0.0644572	0.5869606061696997	0.9632535329516163
DASH	269.2483375_393.3693791	-0.0533276	0.0546902	0.33152970920956903	0.9269770135605786
DASH	269.888951_223.0074199	0.010835093836158069	0.0648049	0.8675048427299159	0.9824274956501113
DASH	270.2070558_222.3670699	-0.0643936	0.0664283	0.33436023889346356	0.9269770135605786
DASH	270.2151902_272.6404155	0.045081610778634026	0.0653394	0.49158517318854544	0.9484252336641035
DASH	270.251616_391.9700042	-0.0596474	0.0550547	0.2808491544630804	0.9182357576353636
DASH	270.796345_20.74983474	0.0323546	0.0666363	0.628201	0.9663508331816162
DASH	270.9182605_22.63533744	-0.106606	0.0646027	0.10158805430146482	0.9182357576353636
DASH	270.9745009_22.69409229	-0.053292	0.0661656	0.422203	0.9350085386086822
DASH	271.0697139_28.02248313	-0.000594307	0.0613925	0.9922927216324624	0.9983795309944324
DASH	271.1911498_297.3136632	-0.059738	0.0653108	0.362245	0.9308758738083827
DASH	271.2276417_275.2539855	-0.0670245	0.060917988712500405	0.27348522600218517	0.9182357576353636
DASH	271.2551745_391.939046	0.019061813524763056	0.0605117	0.7533149229519676	0.9824274956501113
DASH	271.940208_363.403326	0.042224	0.063856	0.5097601061343419	0.9487257518476444
DASH	272.073086_25.33023351	0.00262191	0.0666563	0.9686904988683174	0.9931874882891433
DASH	272.0966366_23.51140138	0.10291678157531094	0.0657383	0.12015417517639004	0.9182357576353636
DASH	272.2309206_278.3429908	-0.107737	0.0625297	0.0875349	0.9164175898419472
DASH	272.7935068_21.04805378	0.0233823	0.0662496	0.7247667176793399	0.9824274956501113
DASH	272.8824167_19.98256705	0.020931764539487006	0.064568	0.746379	0.9824274956501113
DASH	272.8825679_62.3614747	0.0563077	0.064929	0.3875969083743198	0.9339460796224934
DASH	272.9960356_214.9059191	-0.0241698	0.0663909	0.7164756014104137	0.9824274956501113
DASH	273.0071489_76.06855666	-0.0332254	0.0651216	0.6108686089128035	0.9663508331816162
DASH	273.2067891_325.9191551	-0.102747	0.0555977	0.0671203	0.9106510742673315
DASH	273.9995656_215.0091587	-0.0827074	0.0653602	0.20823916005054932	0.9182357576353636
DASH	273.9995702_358.3846329	0.0511422	0.0651523	0.43406192061125926	0.9390278333070796
DASH	274.2102528_325.9285079	-0.109061	0.056910755831650145	0.0577601	0.9106510742673315
DASH	274.7913526_19.4004649	-0.0228574	0.0655608	0.727983	0.9824274956501113
DASH	275.0228562_199.1975796	-0.00962041	0.0641366	0.881024	0.9824274956501113
DASH	275.1074353_21.32976158	0.0691975	0.0659716	0.29638655052679796	0.9187963246989638
DASH	275.1302303_220.6664335	-0.0264349	0.0650498	0.6852059308311743	0.9767517877282559
DASH	275.2014656_305.5031062	-0.105841	0.059580887145095136	0.0782621	0.9106510742673315
DASH	276.2045623_305.2631225	-0.0704762	0.0628019	0.2640764074658558	0.9182357576353636
DASH	276.8323232_20.39729703	0.038540770235415654	0.0635496	0.5453792183886689	0.9552029210052777
DASH	276.9902934_22.19906108	0.0885463	0.0637023	0.16716736686406858	0.9182357576353636
DASH	277.0733516_21.26478976	-0.0401017	0.0661353	0.5454513683577402	0.9552029210052777
DASH	277.1122276_226.3195354	0.00420106	0.0629335	0.9468915510653794	0.9911687334532252
DASH	277.14405_232.2034779	0.0206906	0.0649093	0.7504753300445812	0.9824274956501113
DASH	277.1440703_10.64753388	0.0111441	0.0642499	0.862598	0.9824274956501113
DASH	277.1553695_79.7156209	-0.0363847	0.0638139	0.5696563219342228	0.9609200439414072
DASH	277.1797365_323.536762	-0.0663559	0.061065995458600225	0.2794354718269555	0.9182357576353636
DASH	277.1806842_240.1072674	0.029661808181520987	0.0655573	0.6517782976048361	0.971401
DASH	277.189663_323.4237285	-0.0331588	0.0637596	0.6040043904799759	0.9663508331816162
DASH	277.2079453_323.6784924	-0.0744079	0.0628772	0.2390562459784447	0.9182357576353636
DASH	277.2167007_323.5258018	-0.101243	0.056875	0.0776573	0.9106510742673315
DASH	277.2259631_323.5904582	0.0466154	0.0621995	0.4550902765241449	0.9468924638339511
DASH	277.2446389_323.3630869	-0.0721834	0.0634475	0.25757561907866156	0.9182357576353636
DASH	277.2540828_323.4092173	-0.102734	0.064075	0.11155660955725723	0.9182357576353636
DASH	277.9947088_22.37239951	0.0653073	0.0650845	0.3177274627007771	0.9251931013540156
DASH	278.1474185_229.562455	-0.0143969	0.0646233	0.8240935378817701	0.9824274956501113
DASH	278.2202509_323.8733654	-0.103778	0.056694760582717454	0.0697241	0.9106510742673315
DASH	278.915504_207.3772934	0.0647654	0.0627494	0.3041405890002774	0.9187963246989638
DASH	278.9496217_23.58515005	-0.00793711	0.0657302	0.9040938897929316	0.9832054124877184
DASH	278.9810038_28.16086446	-0.107181	0.0651763	0.10276172845106055	0.9182357576353636
DASH	278.9860581_24.46042691	-0.0438953	0.0662909	0.5091695555358863	0.9487257518476444
DASH	278.9924997_78.70232599	0.051122134023674846	0.0654127	0.43606797664923336	0.9404299849353431
DASH	278.9956074_22.21330733	-0.0763945	0.0653821	0.24500818541298455	0.9182357576353636
DASH	279.0143343_213.8232665	0.0712911	0.0652216	0.27661324550759037	0.9182357576353636
DASH	279.0457384_26.41637571	0.016081448296722044	0.0662164	0.8085375225862952	0.9824274956501113
DASH	279.1489767_345.077786	-0.106756	0.057951	0.067982	0.9106510742673315
DASH	279.1950208_345.2685812	-0.0744826	0.0637392	0.24495947064211904	0.9182357576353636
DASH	279.2060202_345.0519509	0.037184808715720157	0.0658516	0.5733751285632118	0.9609200439414072
DASH	279.2237012_345.5001988	-0.085386	0.058175525539930224	0.14486075807250232	0.9182357576353636
DASH	279.2325937_347.1756813	-0.0717015	0.0564546	0.206579	0.9182357576353636
DASH	279.2417175_345.4145386	-0.130035	0.059261129055328675	0.030192110495262367	0.8848471718209767
DASH	279.2604556_345.0873239	-0.131844	0.0625906	0.037302975495362406	0.8848471718209767
DASH	279.2701788_344.9320003	-0.0703914	0.057791340395808084	0.22566412283828613	0.9182357576353636
DASH	279.3161957_345.0991655	0.00356899	0.0606933	0.9532087531623039	0.9923896022119812
DASH	279.6137067_205.8240924	-0.0409072	0.0631247	0.5182300421910326	0.9502403879657281
DASH	279.9531751_23.67860209	-0.0546627	0.0638721	0.3938492137947025	0.9339460796224934
DASH	280.0773836_23.90306726	-0.000427482	0.060682117678954955	0.994391	0.9983795309944324
DASH	280.1155696_207.4343938	-0.098119	0.0629985	0.12205726342740009	0.9182357576353636
DASH	280.123978_232.569938	0.0054075	0.061808951552071646	0.9304337418357529	0.9871787421617438
DASH	280.1984242_344.8907013	-0.0297228	0.0648324	0.6474750253388302	0.971401
DASH	280.2087512_344.9187783	-0.0580185	0.0606578	0.3407978820160933	0.9291305426058715
DASH	280.2266521_345.1657214	-0.0729745	0.0598857	0.22546108934275116	0.9182357576353636
DASH	280.2355197_345.6093979	-0.0722435	0.056675721883109154	0.20494765711537585	0.9182357576353636
DASH	280.2454042_344.8297314	-0.0333624	0.058564	0.5699903284370383	0.9609200439414072
DASH	280.2740317_345.0017847	-0.0854146	0.0629848	0.17767372105577386	0.9182357576353636
DASH	280.6117325_205.8412784	-0.0441413	0.0659266	0.5044623956034767	0.9487257518476444
DASH	280.6222115_216.4296273	-0.0453143	0.0658762	0.4928955267875219	0.9484252336641035
DASH	280.9787975_21.50002992	0.0221905	0.0658745	0.7368256651283034	0.9824274956501113
DASH	280.9927748_107.8438974	0.1384058314676998	0.0624538	0.0286168	0.8848471718209767
DASH	281.1001946_26.59435127	0.0377884	0.0630588	0.5501601826804925	0.9582066939308284
DASH	281.1233685_214.0094828	0.0334485	0.060725699675015135	0.5828125468089649	0.9609200439414072
DASH	281.1637985_373.9774597	-0.0449923	0.0610932	0.4629283324767366	0.9484252336641035
DASH	281.210298_374.0537413	-0.189797	0.059961217059554324	0.00197502	0.5097365581291925
DASH	281.2393336_345.0070194	-0.0799413	0.057610654407438185	0.16789198760099983	0.9182357576353636
DASH	281.2482652_377.0770653	-0.0499946	0.056954538677358266	0.38185200778088746	0.9339460796224934
DASH	281.2573967_374.0778041	-0.0429694	0.056679016396524805	0.449905	0.9458043506867986
DASH	281.2768028_373.9069566	-0.01063	0.0609557	0.8618608683516568	0.9824274956501113
DASH	281.2862394_373.8490529	-0.0115911	0.0604021	0.8481535782017422	0.9824274956501113
DASH	281.3327051_373.870885	-0.056754	0.058424441816849734	0.33334870204210587	0.9269770135605786
DASH	281.6206076_213.307512	0.039272830166846774	0.0655544	0.5502726277848191	0.9582066939308284
DASH	281.9817419_21.77725317	0.00338524	0.0662444	0.9593311230183464	0.9923896022119812
DASH	282.0357848_23.11876143	-0.0413238	0.0662988	0.5343024031351964	0.9530445766979392
DASH	282.2071157_231.1249104	0.047321853670699694	0.0651951	0.4693800319767101	0.9484252336641035
DASH	282.2071257_363.0168538	-0.0743489	0.0651595	0.256188	0.9182357576353636
DASH	282.2072206_408.6635521	-0.0537648	0.0653813	0.4125643384247364	0.9339460796224934
DASH	282.2136357_373.7770829	-0.000644753	0.0643981	0.9920287736377628	0.9983795309944324
DASH	282.2227098_374.072795	0.0254503	0.0631639	0.6877390073958067	0.9772395533346239
DASH	282.2516251_374.9331316	-0.0466123	0.056897170784792464	0.4143169654050609	0.9339860199448368
DASH	282.2608244_373.9134007	-0.0618913	0.0574342	0.2834274623924611	0.9182357576353636
DASH	282.2896931_373.5487106	0.0381701	0.0632728	0.5475022816877971	0.955971
DASH	282.9753422_21.40480356	1.0125305460445547e-4	0.0649885	0.99876	0.9999168956680815
DASH	282.9907454_107.7111575	0.10864342540363786	0.06059	0.0755417	0.9106510742673315
DASH	283.0935559_19.92707796	0.0558379	0.0652579	0.3939399565616173	0.9339460796224934
DASH	283.1100551_232.1858237	0.00163065	0.0614204	0.9788647263902894	0.995261
DASH	283.110102_301.8122175	-0.00637213	0.0656257	0.9228146383644613	0.9855450434909164
DASH	283.1370534_248.3786084	0.14639267574885428	0.0621064	0.0200779	0.856806
DASH	283.1636041_24.04782543	0.0405769	0.0627925	0.519411	0.9502403879657281
DASH	283.1783978_425.4569463	-0.0296502	0.056967100209439535	0.6037128752039522	0.9663508331816162
DASH	283.191054_231.0850582	-0.0110305	0.0644441	0.8643907437690024	0.9824274956501113
DASH	283.2104711_230.8604147	0.060745313627238666	0.0640005	0.3445068302836962	0.9308758738083827
DASH	283.2254663_425.3814211	0.019393656102071662	0.0650226	0.7660335529516162	0.9824274956501113
DASH	283.2275021_289.351645	-0.0443526	0.0629177	0.48225441308439687	0.9484252336641035
DASH	283.2348271_426.2454241	0.0195305	0.060813336183009804	0.7486657253781279	0.9824274956501113
DASH	283.2428132_329.3925808	0.0534811	0.0631969	0.3991343671515474	0.9339460796224934
DASH	283.2462896_425.5595625	-0.0522881	0.0651332	0.4237259882766433	0.9350085386086822
DASH	283.2549989_426.1468232	-0.0655393	0.0589985	0.26890445031366766	0.9182357576353636
DASH	283.2550433_373.9728533	-0.0466074	0.0566939	0.4126992384727397	0.9339460796224934
DASH	283.2639873_399.9627941	0.0844479	0.0661125	0.2040129444539041	0.9182357576353636
DASH	283.273478_425.3406143	-0.0947043	0.0603132	0.11906705156399222	0.9182357576353636
DASH	283.2806325_426.3939032	-0.0596399	0.0649909	0.36068163818320864	0.9308758738083827
DASH	283.2927345_425.4668024	-0.0458663	0.060148329230081773	0.447265	0.9458043506867986
DASH	283.3023686_425.3424567	-0.01978	0.0604589	0.7441277876945029	0.9824274956501113
DASH	283.3493167_425.4930371	0.00363516	0.058058851086178156	0.9501825916236813	0.9922631401084157
DASH	284.1133467_301.6136862	0.0410905	0.0651736	0.5296113458938441	0.9518736209552482
DASH	284.1943937_230.9060925	-0.0348171	0.0651705	0.5941843746029565	0.963813
DASH	284.2227453_257.0966844	0.053446849679662074	0.0595279	0.37111222050535175	0.9322124187873599
DASH	284.246208_329.3104921	0.015165808354832737	0.0656444	0.8176953357431815	0.9824274956501113
DASH	284.2578187_373.9762726	-0.0297252	0.0586312	0.613119	0.9663508331816162
DASH	284.2580073_425.6074678	-0.0183243	0.0617073	0.7670268568775975	0.9824274956501113
DASH	284.2672901_425.2652944	-0.0451356	0.056893360709628936	0.429188	0.9366355141648302
DASH	284.2766354_425.693767	-0.0302514	0.0596987	0.6132953244840267	0.9663508331816162
DASH	284.9336934_22.55862045	-0.0256234	0.0661285	0.6991053463353101	0.981505
DASH	284.9900997_24.09998454	0.0781134	0.0658023	0.2375958347607367	0.9182357576353636
DASH	285.0010645_26.5619859	-0.00429896	0.0643773	0.946873	0.9911687334532252
DASH	285.064805_254.7454968	-0.0292635	0.0653736	0.6552448029307498	0.9727885288416565
DASH	285.0852424_27.97673634	-0.0131771	0.0625589	0.8335388920531752	0.9824274956501113
DASH	285.2067095_221.6651943	0.0980276	0.0633446	0.12443608592731045	0.9182357576353636
DASH	285.2069204_296.5368522	0.00189313	0.06582	0.9771032783892076	0.995261
DASH	285.2220403_337.7404095	-0.0632654	0.0632735	0.3194356159949413	0.9251931013540156
DASH	285.2431269_296.460138	0.0501069	0.0631131	0.42884812562524843	0.9366355141648302
DASH	285.2583225_348.926681	-0.0624858	0.0648353	0.337154	0.9269770135605786
DASH	285.2705405_414.5383405	-0.0398195	0.0578648	0.4927223356765822	0.9484252336641035
DASH	285.9914212_249.5897808	0.0940424	0.0651114	0.15131861908476055	0.9182357576353636
DASH	286.0644916_254.7569094	-0.0302367	0.0664728	0.650044	0.971401
DASH	286.0886757_27.85401258	-0.025167	0.0649786	0.6992281994883455	0.981505
DASH	286.2739846_425.6414724	0.012115603132934413	0.0611367	0.8432541123355786	0.9824274956501113
DASH	286.9319217_79.48809296	0.067993	0.0640985	0.29098422039886096	0.9182357576353636
DASH	287.0435725_28.05303874	-0.0642876	0.0601446	0.287322	0.9182357576353636
DASH	287.2224525_335.1020003	0.0231143	0.0632976	0.7156446103430489	0.9824274956501113
DASH	287.61135_193.8439627	-0.0661827	0.0651901	0.31209283178570774	0.9187963246989638
DASH	288.2258198_325.9063384	-0.0843637	0.0577851	0.14698179720549837	0.9182357576353636
DASH	288.6191444_204.6738538	-0.128721	0.0647829	0.0492631	0.9097695049562021
DASH	289.0392258_20.72163897	0.011835634138604634	0.0651074	0.8560650851686007	0.9824274956501113
DASH	289.1207646_204.7430424	-0.018822	0.0649163	0.7723737307157965	0.9824274956501113
DASH	289.2169388_322.0033169	-0.118464	0.0633752	0.0640888	0.9106510742673315
DASH	290.0336299_235.8931347	0.0944944	0.0639748	0.1423470767742778	0.9182357576353636
DASH	291.0063525_22.48033398	0.0697698	0.0638049	0.27642626246078017	0.9182357576353636
DASH	291.0829103_18.14637374	-0.0599265	0.062006793886580515	0.3358122123921137	0.9269770135605786
DASH	291.1599714_235.8522758	0.0651727	0.0657724	0.32378776475087645	0.9269770135605786
DASH	291.1962455_256.2251523	-0.025223	0.0654344	0.7005892330725669	0.981505
DASH	291.1963338_323.012182	-0.0655256	0.0651529	0.316626	0.9251931013540156
DASH	291.2093171_368.5872617	-0.0182039	0.061699690179886336	0.7684861461899276	0.9824274956501113
DASH	291.2327366_337.8856036	-0.0453698	0.0631065	0.47361084483492755	0.9484252336641035
DASH	291.9774172_192.4772693	0.0932393	0.0647235	0.15237433439708614	0.9182357576353636
DASH	292.010385_22.48517255	0.0366473	0.0643429	0.5700667168538001	0.9609200439414072
DASH	292.0863965_17.71912919	-0.0953097	0.0639787	0.13899089416536958	0.9182357576353636
DASH	292.8362636_9.40635476	-0.115564	0.0643147	0.0749386	0.9106510742673315
DASH	292.8450755_20.85425848	-0.00162373	0.0658705	0.9803758542267411	0.995261
DASH	292.8451433_212.2425326	-0.0168557	0.0649061	0.795557	0.9824274956501113
DASH	292.8908812_442.0303101	0.0629927	0.0660048	0.34186587095622756	0.9296165853025627
DASH	292.9651697_23.48178028	-0.0308503	0.0648858	0.6353493162964441	0.9671106172060326
DASH	293.011601_22.47442065	-0.0139423	0.065544	0.8319184766023842	0.9824274956501113
DASH	293.0491184_21.83729362	-0.106636	0.0651397	0.10430865413180934	0.9182357576353636
DASH	293.1755081_219.8940624	-0.0823762	0.0635111	0.1971704478684677	0.9182357576353636
DASH	293.176518_441.9485508	-0.143278	0.0647175	0.028773927051219846	0.8848471718209767
DASH	293.1789714_275.6686029	0.0161342	0.0667062	0.8093049292616293	0.9824274956501113
DASH	293.2120065_273.3571211	-0.0643157	0.0594526	0.28156723131524863	0.9182357576353636
DASH	293.2482166_363.7474214	-0.0743804	0.056948	0.19407662027618752	0.9182357576353636
DASH	293.8404231_190.4583029	-0.0920713	0.0649684	0.15909027567915338	0.9182357576353636
DASH	293.9687521_23.61749526	-0.075821	0.06459	0.2428265665643398	0.9182357576353636
DASH	293.9860167_223.6125459	-0.119551	0.0643781	0.0658236	0.9106510742673315
DASH	294.0930858_23.53741383	-0.0230024	0.057635840096163134	0.6905480033985016	0.9782982770220481
DASH	294.1787284_219.6366668	-0.0179269	0.0635588	0.7784018045870941	0.9824274956501113
DASH	294.1822947_275.6654832	-0.0510968	0.0648567	0.43238244187591757	0.9385123563147838
DASH	294.2151769_267.7390408	-0.102461	0.0640446	0.11233107653777942	0.9182357576353636
DASH	294.2514914_363.1644743	-0.020022	0.060648075938922526	0.7418888953231919	0.9824274956501113
DASH	294.8306701_267.6782743	-0.0507724	0.0643005	0.4313522669210835	0.937371
DASH	294.8307936_7.824926735	-0.0918133	0.0658515	0.16588470036645586	0.9182357576353636
DASH	294.8428875_212.2300012	-0.0337041	0.0651283	0.6057818413440592	0.9663508331816162
DASH	294.8517024_8.912021933	0.0928773	0.0645037	0.1525733206421475	0.9182357576353636
DASH	294.9236455_23.81741049	-0.117104	0.0647291	0.0729977	0.9106510742673315
DASH	294.9635035_23.52560152	-0.093864	0.0638047	0.14394487903828404	0.9182357576353636
DASH	294.9817446_207.5561904	0.0130343	0.0619328	0.8336757364760269	0.9824274956501113
DASH	295.1746256_275.2158436	-0.0686431	0.0619541	0.27014841428396813	0.9182357576353636
DASH	295.1893083_312.7520436	0.0791505	0.0643433	0.22111692746083872	0.9182357576353636
DASH	295.2274406_279.349117	-0.0315715	0.0551163	0.5678686040761296	0.9609200439414072
DASH	295.263885_399.0137836	-0.0716322	0.056774148898088864	0.209565	0.9182357576353636
DASH	295.8306561_268.1836836	-0.0449573	0.0659738	0.49693871441724913	0.9484252336641035
DASH	295.830665_78.20194339	-0.0885168	0.0639848	0.16917518732272374	0.9182357576353636
DASH	295.8308181_8.03953338	-0.0272434	0.064041	0.6713227758891531	0.9760991368524039
DASH	295.8382099_190.424867	-0.00803242	0.0645515	0.9011849317299417	0.9824274956501113
DASH	296.0512861_23.86518821	-0.120995	0.063257	0.058224	0.9106510742673315
DASH	296.2226657_239.3969446	0.006386	0.0661211	0.9232248875160542	0.9855450434909164
DASH	296.2308605_282.6699794	0.0873598	0.0640771	0.17538846034424405	0.9182357576353636
DASH	296.2671243_398.664621	-0.0555198	0.0576771	0.3377347353923995	0.9269770135605786
DASH	296.8283123_9.366563587	0.0146197	0.0642602	0.8204254398251563	0.9824274956501113
DASH	296.8285535_79.22807886	4.81558846434568e-4	0.0660785	0.9941977388883937	0.9983795309944324
DASH	296.8351914_10.62169216	-0.0592444	0.0654294	0.3670766571459082	0.93205
DASH	296.8408529_212.2188014	-0.0146069	0.0656703	0.8243688287962466	0.9824274956501113
DASH	296.8491644_15.38896531	0.0193604	0.0666871	0.7720872634663644	0.9824274956501113
DASH	296.8899038_21.11615726	0.0766781	0.064708	0.23842459832345647	0.9182357576353636
DASH	296.9519483_22.70561178	0.12229518241999264	0.062224708608711474	0.0517398	0.9097695049562021
DASH	297.0466916_291.60272	0.0199033	0.0640749	0.756637	0.9824274956501113
DASH	297.0466992_392.2984782	0.0230337	0.0664976	0.7296762988694087	0.9824274956501113
DASH	297.1526539_256.4238935	0.061845684878595916	0.06414	0.3369193647479467	0.9269770135605786
DASH	297.1856858_301.8475638	0.093665	0.0643998	0.1485047964190824	0.9182357576353636
DASH	297.2067519_239.2799993	-0.158687	0.0646376	0.015558647634371972	0.8143089381595247
DASH	297.2068654_310.694966	0.048939638127950366	0.0662873	0.4618132412477922	0.9484252336641035
DASH	297.2431497_399.7290036	0.0803088	0.065857	0.22512873313269802	0.9182357576353636
DASH	297.2431689_305.6679713	-0.0124998	0.0609629	0.8378980236780429	0.9824274956501113
DASH	297.2705794_398.8993539	0.0253684	0.063234	0.6890179305715208	0.9772395533346239
DASH	297.2795182_397.6468458	-0.0182258	0.0655896	0.781598	0.9824274956501113
DASH	297.8361115_190.4564891	-0.0561822	0.0649937	0.3891227370125021	0.9339460796224934
DASH	298.0462001_291.3044766	0.0893183	0.0628734	0.15809069001539872	0.9182357576353636
DASH	298.1558287_256.9628176	0.0682901	0.0645939	0.29258824671949807	0.9182921662243706
DASH	298.1842519_245.4494645	0.014953927213427337	0.0638959	0.8153662455153902	0.9824274956501113
DASH	298.2464467_300.389101	-0.0350156	0.0628509	0.5785085014338245	0.9609200439414072
DASH	298.2829138_417.8985521	-0.0771666	0.0636985	0.22816982173309158	0.9182357576353636
DASH	298.8864849_20.54250318	0.023142780846639566	0.0665065	0.7284822220824542	0.9824274956501113
DASH	298.9428607_217.8620795	0.061229261868439376	0.0644675	0.3441870199919983	0.9308758738083827
DASH	299.0237007_223.1380638	-0.0568513	0.0648122	0.38219168788852864	0.9339460796224934
DASH	299.0260694_301.5168215	-0.0321835	0.064832	0.6205338831096341	0.9663508331816162
DASH	299.068734_21.65920077	-0.137621	0.0649664	0.0362619	0.8848471718209767
DASH	299.0804083_255.9080921	0.017938452552232663	0.0652578	0.7838887310346231	0.9824274956501113
DASH	299.0804438_446.3567181	-0.0481193	0.062896	0.4457760370464211	0.9458043506867986
DASH	299.0805318_408.3813372	0.0367416	0.0660825	0.5792752469989781	0.9609200439414072
DASH	299.0952953_285.2266142	-0.140443	0.0638969	0.029920531547037322	0.8848471718209767
DASH	299.148436_256.9020426	-0.0154326	0.0643427	0.8108665242440993	0.9824274956501113
DASH	299.2012962_317.6775045	0.161166	0.0620956	0.010655997340206941	0.7816960327203787
DASH	299.2224447_334.6236659	-0.0700134	0.0564631	0.21746264087621472	0.9182357576353636
DASH	299.2500853_304.0299399	0.043560595011807486	0.0640504	0.49778567962919207	0.9484252336641035
DASH	299.2587976_302.8044497	-0.0882797	0.059306258109876164	0.13929902052336296	0.9182357576353636
DASH	300.0460926_25.9345926	-0.0700691	0.0641203	0.27673761718349016	0.9182357576353636
DASH	300.0797343_258.5728451	-0.00337518	0.0653061	0.9588698512234359	0.9923896022119812
DASH	300.2004501_260.4017664	-0.0429171	0.0643178	0.505916	0.9487257518476444
DASH	300.2044144_311.4938994	0.147926	0.0629497	0.020453502435708124	0.856806
DASH	300.2257407_334.6092803	-0.0410249	0.0597754	0.4938710600145021	0.9484252336641035
DASH	300.2621167_303.4137837	-0.112718	0.0630573	0.076437	0.9106510742673315
DASH	300.8769367_20.83434911	0.13137304877984252	0.0647071	0.0445966	0.9097695049562021
DASH	301.0019164_208.7855161	-0.0539797	0.0639174	0.40010080402058024	0.9339460796224934
DASH	301.0591071_27.95383683	-0.0307909	0.061167	0.6156363914094549	0.9663508331816162
DASH	301.0771974_261.780917	0.0418618	0.065624	0.5247829467886791	0.9508435821263477
DASH	301.1649803_320.5779824	0.0933726	0.0651209	0.15428692464138358	0.9182357576353636
DASH	301.1806168_221.2193014	-0.0773505	0.0641205	0.23012416370284333	0.9182357576353636
DASH	301.2076355_313.0136389	-0.0595541	0.0650396	0.36172963793292734	0.9308758738083827
DASH	301.2169666_341.388003	0.10680740561202368	0.0636312	0.0959113	0.9182357576353636
DASH	301.2381038_366.688316	-0.0674252	0.0566645	0.2364940852627326	0.9182357576353636
DASH	301.5322475_226.8567375	0.10169530150508233	0.0659871	0.12598313540955267	0.9182357576353636
DASH	301.5322729_22.3894632	0.067099	0.0651819	0.3054094072858887	0.9187963246989638
DASH	301.5325267_407.177274	0.031722092500647496	0.0653393	0.6282309296724704	0.9663508331816162
DASH	301.9819876_19.23118534	-0.0879399	0.0649468	0.17833652253030244	0.9182357576353636
DASH	302.167173_320.5211319	0.11751313335503573	0.06421	0.0697747	0.9106510742673315
DASH	302.2202759_275.3256168	-0.00126909	0.0647603	0.9843984411742196	0.9961076702738211
DASH	302.2203009_341.4362263	0.0954223	0.0653055	0.14664985141327816	0.9182357576353636
DASH	302.2414225_368.4758739	-0.0384117	0.0592124	0.5177969821400541	0.9502403879657281
DASH	302.6600494_192.3501557	0.0336299	0.0636373	0.598179	0.9663508331816162
DASH	302.8738072_20.77075439	-0.0432934	0.0638161	0.498852	0.9484252336641035
DASH	302.9684661_23.32709872	-0.0879788	0.0655396	0.18207291843243933	0.9182357576353636
DASH	303.0550654_22.21703456	-0.039575	0.0641005	0.5381771357190319	0.9545010744510457
DASH	303.1379638_337.845277	-0.0992325	0.0630654	0.11830674176958014	0.9182357576353636
DASH	303.2011404_337.5723114	0.00622654	0.0650377	0.9238929269963041	0.9855450434909164
DASH	303.2229876_332.5564523	0.0341342	0.061305659860534455	0.5787364207682764	0.9609200439414072
DASH	303.2325804_338.3015823	-0.0589682	0.0560783	0.2951809013903955	0.9187963246989638
DASH	303.2426917_337.7456813	-0.0514854	0.0577116	0.37416235720774005	0.9325199995868291
DASH	303.2646957_337.9307114	0.0573563	0.0654706	0.3827911847412583	0.9339460796224934
DASH	303.27525_337.9008349	-0.010218	0.063544	0.872526	0.9824274956501113
DASH	303.3272182_337.8032371	-0.0495163	0.0655725	0.4516840135512029	0.9459062100855128
DASH	303.6679127_202.931926	0.0495157	0.0662399	0.4562492601963537	0.9472033640689641
DASH	304.2254927_337.8949483	-0.0947975	0.059572908693096525	0.11424362993720324	0.9182357576353636
DASH	304.2358547_338.2350026	-0.0824392	0.056906497268360647	0.15010220845003427	0.9182357576353636
DASH	304.246251_337.8101191	0.00929413	0.0656253	0.8876204541074256	0.9824274956501113
DASH	304.5850849_204.7039228	-0.0317571	0.0666255	0.6344994838471466	0.9671106172060326
DASH	304.8711242_20.51697314	-0.108695	0.0616792	0.0806354	0.9106510742673315
DASH	305.0215836_22.53897715	0.0863036	0.0633896	0.17597885206466143	0.9182357576353636
DASH	305.2481821_356.2682375	-0.101031	0.055444	0.0709768	0.9106510742673315
DASH	305.2586677_355.927008	-0.0903033	0.0635519	0.15799476482462002	0.9182357576353636
DASH	306.0259576_22.53060022	0.0591682	0.0648462	0.36341418448495577	0.9308758738083827
DASH	306.251384_355.8091897	-0.0995258	0.0555036	0.0755339	0.9106510742673315
DASH	306.9188329_21.33190656	-0.00151787	0.062213456395899876	0.9805768694391428	0.995261
DASH	306.9565517_21.41162626	-0.00032074	0.064624	0.996048	0.9990056641339131
DASH	306.9808671_23.37809671	-0.0370122	0.0664239	0.5784469668531352	0.9609200439414072
DASH	307.0019406_21.73634353	-0.129966	0.0624801	0.039697734233430156	0.8940410934025845
DASH	307.026995_22.54064037	0.0389953	0.0665921	0.5592833101336023	0.9609200439414072
DASH	307.0277302_209.7874805	0.0198903	0.0661967	0.7643496578080601	0.9824274956501113
DASH	307.0643097_21.70031021	0.014750723998604219	0.0653248	0.8217464966075843	0.9824274956501113
DASH	307.2551551_356.1492245	-0.0657515	0.0591609	0.26867489523802496	0.9182357576353636
DASH	307.2634382_383.2925828	-0.0577751	0.056310513529558015	0.3070036805617945	0.9187963246989638
DASH	307.9843953_23.42030268	-0.0767341	0.0656016	0.24449910984635106	0.9182357576353636
DASH	308.265118_382.250115	-0.0590684	0.0562827	0.29611327377064245	0.9187963246989638
DASH	308.8395381_226.6950438	0.0356186	0.057114	0.5340778429684347	0.9530445766979392
DASH	308.9392589_23.60191319	0.0656317	0.0644597	0.31069249343128935	0.9187963246989638
DASH	308.9791312_23.42593417	0.013707752697386937	0.0659898	0.8358046026354412	0.9824274956501113
DASH	309.0071351_198.4935216	0.0628258	0.065388	0.33862640097164776	0.9273845162470825
DASH	309.0435073_208.1189113	-0.00291269	0.0660148	0.9648825707190227	0.9923896022119812
DASH	309.0740299_26.1728735	-0.0261444	0.0657539	0.6916426239614961	0.9787296232448285
DASH	309.1187073_26.45296009	0.122565	0.0642534	0.0589034	0.9106510742673315
DASH	309.1525656_253.70967	-0.0337897	0.0653092	0.6058674077595978	0.9663508331816162
DASH	309.1737546_433.2118722	0.00901077	0.0656346	0.8910400822691686	0.9824274956501113
DASH	309.1738176_267.1299117	-0.04374	0.0648024	0.5010229623872995	0.9484442366565837
DASH	309.2043694_325.9199709	-0.0199827	0.0658828	0.7621943248890644	0.9824274956501113
DASH	309.2066515_222.3309614	-0.06866	0.0646568	0.2904612141976794	0.9182357576353636
DASH	309.2432397_284.2170496	-0.0475153	0.0651157	0.46702830966331654	0.9484252336641035
DASH	309.2707689_382.7224935	-0.0366831	0.0590902	0.5359401299956303	0.9530445766979392
DASH	309.2790867_426.9148184	-0.0387363	0.058008651223705666	0.5055974608585254	0.9487257518476444
DASH	310.0671748_23.32546295	-0.0201353	0.0637666	0.7527435325377432	0.9824274956501113
DASH	310.2075079_325.9712338	-0.0609768	0.061782802618274076	0.32570154945939134	0.9269770135605786
DASH	310.238371_251.982735	0.015375756338008039	0.064644	0.8124113653885827	0.9824274956501113
DASH	310.2825201_426.864718	-0.0396706	0.0580813	0.49594562850987234	0.9484252336641035
DASH	310.8372822_226.9747965	0.022862988769473503	0.059697612639014276	0.7024295466638437	0.9824274956501113
DASH	310.9016161_443.0932467	-0.0275331	0.0661194	0.677869	0.9767517877282559
DASH	310.905745_21.19640973	0.11550471856424573	0.0649324	0.0778619	0.9106510742673315
DASH	310.9519277_287.1056634	-0.0801384	0.0640325	0.2132391289113946	0.9182357576353636
DASH	311.1397333_169.6643453	-0.0146107	0.0636868	0.8189474778133308	0.9824274956501113
DASH	311.16837_265.2240549	0.051778140279331336	0.0643162	0.42242067777581016	0.9350085386086822
DASH	311.222514_253.557864	0.0827818	0.0649432	0.2049480465929769	0.9182357576353636
DASH	311.2589132_320.6436862	0.0774841	0.0662917	0.24484580244491502	0.9182357576353636
DASH	311.2863348_427.1087481	-0.00581763	0.0630611	0.9266541697312993	0.9865807879168484
DASH	311.2952306_434.8706673	-0.0692824	0.0615405	0.26255328698691316	0.9182357576353636
DASH	311.6653532_196.7269817	-0.0338008	0.064912	0.6035474175394611	0.9663508331816162
DASH	312.1717524_265.2448935	0.0648744	0.0645202	0.31673549935906326	0.9251931013540156
DASH	312.1717617_446.3626035	-0.0528125	0.0653358	0.4205450606710788	0.9350085386086822
DASH	312.2257527_252.7611498	-0.00156619	0.0643705	0.9806302100019013	0.995261
DASH	312.2541041_279.8090025	-0.0467392	0.06328	0.46162342916892285	0.9484252336641035
DASH	312.2984946_433.8395868	-0.0664014	0.0637644	0.2998573232696705	0.9187963246989638
DASH	312.8358969_226.6360119	0.028004845222733925	0.057870545815802234	0.6293455803351793	0.9663648786356539
DASH	312.9027764_21.21547409	0.0953614	0.063754	0.13740590034037306	0.9182357576353636
DASH	313.0781828_291.2401125	0.12506328593099483	0.0650173	0.056842282384204856	0.9106510742673315
DASH	313.0781872_392.1051496	0.094969	0.063871	0.1397340806449299	0.9182357576353636
DASH	313.0844559_21.6527811	-0.00864724	0.0648315	0.8941218445716999	0.9824274956501113
DASH	313.1189735_197.7027809	0.0729013	0.0642987	0.25920053217605116	0.9182357576353636
DASH	313.1190524_246.3993236	-0.0268423	0.059381928835220366	0.6520860219739034	0.971401
DASH	313.1641013_401.5555059	0.0632935	0.0657445	0.33767380648016876	0.9269770135605786
DASH	313.1642299_265.0746708	0.11938313208904279	0.0653532	0.0702884	0.9106510742673315
DASH	313.175441_264.5161275	0.0895693	0.0651127	0.17157224232425744	0.9182357576353636
DASH	313.1806321_247.6393942	-0.0172867	0.0660542	0.7940093698727076	0.9824274956501113
DASH	313.2204138_356.311031	0.0637507	0.0645481	0.3253635058276123	0.9269770135605786
DASH	313.2381007_251.6366925	-0.00298694	0.0650883	0.9634757065113438	0.9923896022119812
DASH	313.2381945_337.8481412	-0.0384581	0.0625106	0.5396	0.9545010744510457
DASH	313.8596743_38.22693732	0.012357776586532997	0.0655217	0.8507285597372005	0.9824274956501113
DASH	314.0771585_291.3683528	-0.0137199	0.0653609	0.8341035888514291	0.9824274956501113
DASH	314.077571_392.0458308	0.1233313226093012	0.0654347	0.0619377	0.9106510742673315
DASH	314.1030074_204.691587	-0.0344798	0.061912	0.578649	0.9609200439414072
DASH	314.1224263_248.5911407	-0.0545609	0.0641953	0.39710535749670317	0.9339460796224934
DASH	314.1674721_265.403953	0.020718320351325672	0.0659752	0.7540561697342011	0.9824274956501113
DASH	314.1839724_253.6564228	0.16463583340716706	0.0645607	0.012061369767415047	0.7816960327203787
DASH	314.2414115_293.8118968	-0.0674322	0.0612325	0.27304903871020475	0.9182357576353636
DASH	314.2415429_241.0673402	0.0220915	0.0635484	0.72874	0.9824274956501113
DASH	314.9383906_243.005973	-0.0317441	0.0653953	0.6282870468307432	0.9663508331816162
DASH	314.9681266_24.10407604	-0.030934	0.0665103	0.6427236415806855	0.9697704488065041
DASH	315.0747122_291.5414974	0.0961757	0.0622118	0.12482006390579636	0.9182357576353636
DASH	315.074949_392.3799247	0.049993781303111356	0.0650814	0.4439322120982693	0.9458043506867986
DASH	315.1265408_231.3449441	0.0743776	0.0651659	0.25605168860540306	0.9182357576353636
DASH	315.138885_26.66600413	0.0109675	0.0621189	0.8601615595006178	0.9824274956501113
DASH	315.1962942_255.6889061	0.13828099355007667	0.0640475	0.032889	0.8848471718209767
DASH	315.2090554_345.0326311	-0.0924604	0.0579302	0.11317149093810619	0.9182357576353636
DASH	315.2326075_332.7602341	0.0194987	0.0658465	0.7676607684027263	0.9824274956501113
DASH	315.2533483_368.5501704	-0.0620872	0.056283037219795384	0.2722366963855755	0.9182357576353636
DASH	315.2536143_253.1728244	-0.0211373	0.0640765	0.7420831807097694	0.9824274956501113
DASH	315.7843462_7.678977695	0.14492231999649147	0.0634807	0.02424	0.8848471718209767
DASH	315.8541041_10.79012702	0.0760743	0.0637547	0.23519192079646536	0.9182357576353636
DASH	315.8934475_266.3690809	0.0663222	0.0661878	0.31839679347986133	0.9251931013540156
DASH	316.1161549_26.24057826	0.029059113037408813	0.0654005	0.6576277697566781	0.9746187721177967
DASH	316.2122955_344.567382	-0.00158269	0.0599483	0.9789825667804589	0.995261
DASH	316.2569081_252.7058484	-0.0160316	0.0628827	0.7992131803949187	0.9824274956501113
DASH	316.2570471_368.6055627	-0.0434882	0.057407114606998856	0.45024970300456046	0.9458043506867986
DASH	316.7785437_7.548394323	-0.0395658	0.065505235460042735	0.5470061755542046	0.9558314439925096
DASH	316.778568_79.3052467	0.00859939	0.0649781	0.8949404330858457	0.9824274956501113
DASH	316.854077_40.34751582	-0.0286678	0.0649295	0.6596500143280795	0.9749266817038799
DASH	316.889615_92.68152553	-0.0193429	0.0662537	0.7708397479775255	0.9824274956501113
DASH	316.8897312_20.91097594	0.0655646	0.0639469	0.3073383301659632	0.9187963246989638
DASH	316.9264698_25.49395154	-0.0273809	0.0659497	0.6787712881814345	0.9767517877282559
DASH	316.9354008_243.0444886	0.061887826325058945	0.0659534	0.3499944538334038	0.9308758738083827
DASH	316.9474511_22.06186892	0.0741537	0.0655742	0.260436	0.9182357576353636
DASH	316.9837015_23.56500633	0.016397312931468438	0.0651622	0.8017620272764359	0.9824274956501113
DASH	317.0364947_233.1267666	-0.133411	0.0650246	0.0424312	0.9097695049562021
DASH	317.0365836_439.9827234	-0.0921617	0.0658167	0.1640759304765684	0.9182357576353636
DASH	317.2064328_344.4275085	-0.0085944	0.063452	0.8924910082907648	0.9824274956501113
DASH	317.211806_272.2476817	0.0958926	0.0648807	0.1420991076015947	0.9182357576353636
DASH	317.2245963_373.8915065	-0.0310604	0.0579531	0.5930053010451931	0.9637897266969108
DASH	317.2497151_366.9986866	-0.0778803	0.0644292	0.2291867719187992	0.9182357576353636
DASH	317.8897387_267.4720089	-0.0180983	0.0653001	0.7821499862104018	0.9824274956501113
DASH	317.9891364_214.9071184	-0.104692	0.064354805713941865	0.10647246425375534	0.9182357576353636
DASH	318.2280057_373.501184	-0.0228503	0.0625439	0.7155114225812664	0.9824274956501113
DASH	318.8510334_34.35239317	-0.150023	0.0651644	0.023090601629799486	0.8848471718209767
DASH	318.8864182_268.9351425	0.00703157	0.0655262	0.9147274048604886	0.9853322798284297
DASH	318.9408791_22.52015432	-0.0638225	0.0647804	0.3265524208847379	0.9269770135605786
DASH	318.9913602_214.878188	-0.0216745	0.065661	0.7419166075502419	0.9824274956501113
DASH	318.9925295_357.3032412	-0.0418813	0.0655292	0.5239914105088765	0.9508435821263477
DASH	319.2219913_374.0825186	-0.0414416	0.0656875	0.5293432538318787	0.9518736209552482
DASH	319.2257823_274.628816	-0.0192851	0.0651988	0.7679159699140659	0.9824274956501113
DASH	319.2404571_425.533691	-0.0618505	0.0607075	0.3103873857044768	0.9187963246989638
DASH	319.8482544_33.71156736	-0.0531438	0.0659167	0.42174788485119663	0.9350085386086822
DASH	320.0336234_22.08408805	0.11257220384777732	0.0653787	0.0877397	0.9164175898419472
DASH	320.2307434_274.7743544	0.0722459	0.0656483	0.27337397706082545	0.9182357576353636
DASH	320.934169_21.35282137	0.015661299829701637	0.0650763	0.8102393685617015	0.9824274956501113
DASH	320.9964113_22.96724562	-0.0185116	0.0659826	0.7795488493425387	0.9824274956501113
DASH	321.0797279_21.85643565	0.00462012	0.0638413	0.9424319247005852	0.9911687334532252
DASH	321.1731214_262.6839957	0.038002819590409506	0.0595045	0.5242958173076131	0.9508435821263477
DASH	321.2043396_334.7434905	-0.0417829	0.060825130379720316	0.49348296843113304	0.9484252336641035
DASH	321.2375642_425.730024	0.15130340817815055	0.0640358	0.0197877	0.856806
DASH	321.2430911_283.9825691	-0.167003	0.0627095	0.00883263	0.7816960327203787
DASH	321.2794908_404.4276582	-0.0529781	0.0659857	0.4236770422331605	0.9350085386086822
DASH	321.9998889_23.14669475	-0.0428589	0.0666408	0.5213967040081238	0.9502403879657281
DASH	322.2075518_334.902331	-0.0513528	0.063061	0.41710715698154444	0.9350085386086822
DASH	322.246484_282.9057082	-0.0854881	0.0624735	0.17381210572107633	0.9182357576353636
DASH	322.931538_21.55131683	0.0476297	0.0650999	0.4658512482221693	0.9484252336641035
DASH	322.9547547_23.04977896	-0.143162	0.0645113	0.0284031	0.8848471718209767
DASH	322.9947286_23.43451338	-0.0911534	0.06591	0.1692991615429453	0.9182357576353636
DASH	323.0225973_220.296572	0.0330698	0.0644302	0.6087331167438668	0.9663508331816162
DASH	323.0951324_277.4017305	-0.030713	0.0636068	0.6300989835280166	0.9664099637039892
DASH	323.1892215_325.8671395	-0.0437109	0.062240183409783274	0.48389088282280224	0.9484252336641035
DASH	323.2197589_367.5270757	-0.0185248	0.0658251	0.778882	0.9824274956501113
DASH	323.2587809_307.5658322	0.00583005	0.0655003	0.9292276831651709	0.9871787421617438
DASH	323.2951166_441.3192733	0.00205542	0.0650448	0.9748447940174348	0.995261
DASH	324.2539319_373.7641064	-0.115257	0.0627944	0.0689772	0.9106510742673315
DASH	324.2621514_296.3913097	-0.0298797	0.061529000845589446	0.6281445710621151	0.9663508331816162
DASH	324.2983517_435.648077	0.020906196304559563	0.0650776	0.748594	0.9824274956501113
DASH	324.9211926_21.28641131	0.013250041373928366	0.0652381	0.8394075941565309	0.9824274956501113
DASH	324.9991798_227.6620358	-0.0903387	0.061486341464448833	0.14444920348421397	0.9182357576353636
DASH	325.1838794_274.0733222	0.0520861	0.0655704	0.4285977311924358	0.9366355141648302
DASH	325.2016545_209.4480002	0.029429976802074286	0.065543	0.6542492478436639	0.9718805421324597
DASH	325.2168909_315.0408881	-0.000180115	0.0648749	0.9977895272300605	0.9999168956680815
DASH	325.2374337_345.0207089	-0.0728301	0.0564746	0.19973035480509377	0.9182357576353636
DASH	325.2744438_334.8557544	-0.0982721	0.0632407	0.12290055753678668	0.9182357576353636
DASH	325.3108317_424.7779474	0.051417	0.0662115	0.4389875772508154	0.9445731540613955
DASH	326.1872942_274.0854082	-0.0113992	0.0655554	0.8622551359848918	0.9824274956501113
DASH	326.2414103_345.3570579	-0.0758585	0.056528511395283636	0.1822103468352295	0.9182357576353636
DASH	326.2694043_425.616067	0.034312541204745466	0.0656541	0.6022224875339454	0.9663508331816162
DASH	326.9183481_21.36764808	-0.0980496	0.0655041	0.13712591312374026	0.9182357576353636
DASH	327.0997935_21.91526632	0.0571951	0.0653489	0.38324404424115355	0.9339460796224934
DASH	327.1265878_327.6147382	-0.0650935	0.0604305	0.2836229673701441	0.9182357576353636
DASH	327.1797292_274.1365799	0.0975412	0.0643009	0.13197652987394892	0.9182357576353636
DASH	327.1808864_441.3268546	-0.0379591	0.0658178	0.5652305341581281	0.9609200439414072
DASH	327.1905482_274.2292656	9.984531489829792e-4	0.0663901	0.9880265240623697	0.9976986248112867
DASH	327.2193751_329.306611	0.087719	0.0648646	0.17887475928828445	0.9182357576353636
DASH	327.2320732_329.572748	0.00886563	0.0603124	0.883389	0.9824274956501113
DASH	327.2442801_337.7201388	-0.0502824	0.0626953	0.424172	0.9350085386086822
DASH	327.2536565_373.980498	-0.0575124	0.0561623	0.30792869802409056	0.9187963246989638
DASH	327.2536726_311.6063381	0.021317312826646576	0.0648892	0.7431068990021005	0.9824274956501113
DASH	327.2900652_320.3204691	-0.0139615	0.0647587	0.8296809657023005	0.9824274956501113
DASH	328.0773801_26.41985302	-0.0367887	0.066568	0.581558	0.9609200439414072
DASH	328.1614455_215.8716039	-0.0109517	0.061769	0.8595783690398622	0.9824274956501113
DASH	328.1830966_274.4853658	-0.0089343	0.0665203	0.8933886920043719	0.9824274956501113
DASH	328.235829_329.7747039	0.00874841	0.0600548	0.8844295926400253	0.9824274956501113
DASH	328.2479802_331.7267164	-0.122455	0.0625346	0.0525879	0.9099844160534846
DASH	328.2569802_373.8273493	-0.0438258	0.0566876	0.441015	0.9447167496412117
DASH	328.6631668_216.008087	-0.123369	0.062352768052535236	0.050214709953280735	0.9097695049562021
DASH	328.8482475_30.35174943	-0.0269995	0.0663967	0.6850159741241781	0.9767517877282559
DASH	328.9798585_209.3648418	-0.0639745	0.0639624	0.3192824710850118	0.9251931013540156
DASH	328.9836057_23.10349064	0.010065971360022768	0.0656842	0.8784667046277969	0.9824274956501113
DASH	329.0294398_18.00700129	-0.0292479	0.0661177	0.6590450546174702	0.9749266817038799
DASH	329.1752616_221.7000175	0.0792363	0.0623301	0.20616563692610315	0.9182357576353636
DASH	329.2332165_210.2764012	0.00322179	0.0666732	0.9615419724411798	0.9923896022119812
DASH	329.2481797_346.1632948	-0.0542493	0.055587023145730274	0.33111005564517804	0.9269770135605786
DASH	329.2597629_347.6487281	-0.0998574	0.0645782	0.12473209392960496	0.9182357576353636
DASH	329.2693885_425.2986246	-0.0591124	0.0568649	0.30070520226354813	0.9187963246989638
DASH	329.269406_363.9389073	0.0893577	0.0649297	0.17138085246311235	0.9182357576353636
DASH	329.8493285_35.17537262	0.078795	0.0659269	0.23443094332223413	0.9182357576353636
DASH	329.9840645_209.2750969	-0.0143155	0.0662788	0.8293725985143583	0.9824274956501113
DASH	329.9926377_191.3133232	-0.0228425	0.0655935	0.7282827566714758	0.9824274956501113
DASH	330.0335972_19.58190161	-0.0758392	0.0643572	0.2410238011356703	0.9182357576353636
DASH	330.1787207_221.7864304	0.0916319	0.0645375	0.15831759543002938	0.9182357576353636
DASH	330.1919275_187.3266878	-0.00553369	0.0655419	0.9328589766770785	0.9883436539035314
DASH	330.2363907_214.1642588	0.00556195	0.0629766	0.9297751372921654	0.9871787421617438
DASH	330.2514347_346.5605387	-0.0540989	0.0556722	0.33318450828360946	0.9269770135605786
DASH	330.2726975_426.0379881	-0.0605375	0.0566286	0.287259	0.9182357576353636
DASH	330.9630115_21.86625298	-0.0201576	0.0659423	0.7603878597729142	0.9824274956501113
DASH	331.1756953_192.3576354	0.0349948	0.0650468	0.5916023873061356	0.9637897266969108
DASH	331.1909888_223.3322955	0.0435179	0.0642381	0.4994601506787866	0.9484252336641035
DASH	331.2636457_365.9972793	-0.0524548	0.055522	0.34673032359885647	0.9308758738083827
DASH	331.8464963_35.2992166	0.0696333	0.0653068	0.288506	0.9182357576353636
DASH	331.9666878_22.49935886	0.0281407	0.0662116	0.6716092531118947	0.9760991368524039
DASH	332.1851435_220.5461723	-0.0177336	0.0646453	0.7843211841827714	0.9824274956501113
DASH	332.1943823_230.3311561	0.0551014	0.0637456	0.3891399407196021	0.9339460796224934
DASH	332.2667721_365.5000627	-0.0576157	0.0550711	0.2976230963998539	0.9187963246989638
DASH	332.8436531_35.20637418	0.0898567	0.0646126	0.1669561881745664	0.9182357576353636
DASH	332.9577993_23.71391672	-0.0181816	0.0640099	0.7768789972592293	0.9824274956501113
DASH	333.0069282_178.4977819	-0.0629862	0.0649412	0.3340989697669291	0.9269770135605786
DASH	333.2067734_229.0209567	0.031253775406152054	0.0635169	0.6236025682161477	0.9663508331816162
DASH	333.2199386_298.8617552	-0.20663	0.0613452	0.00102446	0.34608010091176705
DASH	333.2277235_305.5276132	0.043519971840836356	0.0647624	0.5029123386552611	0.9487257518476444
DASH	333.2704187_365.534728	-0.045357	0.0585536	0.44012512553896166	0.9447167496412117
DASH	333.2794322_395.2167176	-0.0869607	0.0562704	0.12494830555308829	0.9182357576353636
DASH	334.0492709_22.43377266	-0.041222	0.0622841	0.5093762527516158	0.9487257518476444
DASH	334.2011487_220.5854402	-0.0204645	0.0648436	0.7528705209313578	0.9824274956501113
DASH	334.2101785_229.756256	0.0460185	0.0649571	0.48007871473164476	0.9484252336641035
DASH	334.2595153_288.3145553	-0.03172	0.0630167	0.6156587185210838	0.9663508331816162
DASH	334.2828637_395.4802203	-0.0685206	0.0609778	0.26344214367971047	0.9182357576353636
DASH	334.7968702_77.82798661	-0.14799	0.062092	0.018763209442798398	0.856806
DASH	334.7969556_7.872779067	-0.0820722	0.0639864	0.20214961472437476	0.9182357576353636
DASH	334.9495626_21.42579764	0.016900147207282584	0.0660404	0.7984725332679398	0.9824274956501113
DASH	335.0225742_177.6741482	-0.0134587	0.0647322	0.835658	0.9824274956501113
DASH	335.0337347_20.85617499	-0.114429	0.0646583	0.079374	0.9106510742673315
DASH	335.0486241_19.68376785	-0.0137703	0.0654183	0.8336471790832456	0.9824274956501113
DASH	335.2046268_220.417873	-0.152089	0.0647567	0.020520907953226454	0.856806
DASH	335.2200612_334.3261823	0.012237700610514999	0.0615189	0.8426659731600248	0.9824274956501113
DASH	335.2223548_234.4952848	0.0216903	0.0652815	0.7402896589733932	0.9824274956501113
DASH	335.2860733_395.4918989	-0.00199081	0.0646361	0.9754812389204297	0.995261
DASH	335.2950338_439.1252955	-0.0826491	0.0561255	0.14355025905233737	0.9182357576353636
DASH	335.9535082_21.75495339	-0.0253754	0.0645331	0.6948764201942352	0.9801753713478955
DASH	336.1590807_207.9346435	0.0672868	0.0635251	0.291683	0.9182357576353636
DASH	336.2234293_334.7394355	0.00840168	0.060197934316871815	0.889242	0.9824274956501113
DASH	336.2257229_235.8830265	-0.14276	0.063964	0.0275269	0.8848471718209767
DASH	336.2541611_271.0896183	0.026348833128798845	0.0645658	0.683952	0.9767517877282559
DASH	336.2985261_438.620584	-0.0647099	0.0559056	0.24943193507743902	0.9182357576353636
DASH	336.7951451_77.06241487	-0.0192117	0.0649321	0.7678508256749347	0.9824274956501113
DASH	336.7952007_7.843190072	-0.128947	0.0650524	0.0498005	0.9097695049562021
DASH	336.9471491_21.44174124	0.0952334	0.0652128	0.14687461231216253	0.9182357576353636
DASH	336.9704526_22.98141373	-0.155365	0.060683	0.011732083786127868	0.7816960327203787
DASH	337.0746498_254.3845709	0.00434309	0.0622196	0.9444699764134357	0.9911687334532252
DASH	337.1825709_258.3171826	0.0640624	0.061416662983790865	0.2990624098714527	0.9187963246989638
DASH	337.2147277_334.2734756	0.1360236976076626	0.0650635	0.0387264	0.8848471718209767
DASH	337.2354868_369.0158926	-0.00732765	0.0640538	0.9091180898916769	0.9850066915440937
DASH	337.23795_236.7155657	0.0607715	0.0656273	0.3563472736055253	0.9308758738083827
DASH	337.7958104_77.68420707	0.0476847	0.0651208	0.4654807044333521	0.9484252336641035
DASH	338.0029447_247.4383406	-0.0413199	0.0649901	0.5261567943801787	0.9514348651662988
DASH	338.2389314_367.8095272	-0.0507033	0.0656851	0.4417216243601375	0.9447167496412117
DASH	338.2697388_285.5650493	0.0717183	0.0640455	0.265091	0.9182357576353636
DASH	338.7947025_77.24645085	0.0937391	0.065735	0.15652633153492937	0.9182357576353636
DASH	338.7947697_7.834840876	0.0596804	0.0650712	0.3609477289374251	0.9308758738083827
DASH	338.9367627_21.34779498	-0.00501779	0.0661666	0.939679	0.9897528953603598
DASH	339.1994221_283.2974896	0.018223518356960216	0.0660459	0.7830946041946807	0.9824274956501113
DASH	339.209947_336.629009	-0.00783786	0.0616459	0.8990452982856503	0.9824274956501113
DASH	339.2535571_343.6441376	-0.0659759	0.0562206	0.24297158848514752	0.9182357576353636
DASH	339.3262454_448.1404658	0.010328548997720144	0.0666605	0.8771335618091047	0.9824274956501113
DASH	339.795623_77.39044674	0.0580635	0.0655323	0.37742000078532567	0.9331945043558051
DASH	340.1408597_31.58145552	0.0122923	0.061305	0.84143	0.9824274956501113
DASH	340.2569412_345.0116142	-0.0271542	0.0560084	0.6287080444780073	0.9663508331816162
DASH	340.7953809_75.8572329	-0.038663	0.0653347	0.5551476066479099	0.9609200439414072
DASH	340.7955293_264.5297087	-0.0702722	0.0652255	0.28352950320357273	0.9182357576353636
DASH	340.7955748_7.785166387	-0.0395228	0.0649882	0.5442641301344968	0.9552029210052777
DASH	340.933934_21.28577678	-0.0127654	0.0655703	0.8459785019057482	0.9824274956501113
DASH	341.2247771_355.5148427	-0.0453615	0.062806	0.47158387133714497	0.9484252336641035
DASH	341.2507757_346.92136	-0.0883711	0.0642479	0.17161356103036546	0.9182357576353636
DASH	341.2691575_374.1634227	-0.0424538	0.0566966	0.455486	0.9471670558453607
DASH	341.3056206_348.3314405	0.047017755994486266	0.0646707	0.4686574381008972	0.9484252336641035
DASH	341.7954405_8.627780572	-0.0371572	0.064713	0.5669454011938061	0.9609200439414072
DASH	342.2726381_374.1901497	-0.0431175	0.0602558	0.47567947727709337	0.9484252336641035
DASH	342.7975194_76.81138252	0.1536906753841013	0.0647805	0.019299941914721907	0.856806
DASH	342.7976151_8.207246432	0.10535822403093871	0.0645877	0.10552795137508576	0.9182357576353636
DASH	343.2273358_273.2262261	0.0689341	0.0637819	0.2820178861013324	0.9182357576353636
DASH	343.2408889_382.8126699	0.11427644734509008	0.0647367	0.0801306	0.9106510742673315
DASH	343.2485599_307.1409364	0.058221	0.0643556	0.3674958457763138	0.93205
DASH	343.2655614_374.7177943	-0.0358548	0.056861	0.5295525814172262	0.9518736209552482
DASH	343.2847749_426.0151191	-0.0659695	0.0557782	0.23932166695695634	0.9182357576353636
DASH	343.9940695_19.9074043	-0.136467	0.0638139	0.0345542	0.8848471718209767
DASH	344.0098459_18.84047761	-0.0678205	0.0605258	0.2647859828313916	0.9182357576353636
DASH	344.2072936_187.3189817	-0.0504396	0.0650989	0.440012	0.9447167496412117
DASH	344.2689576_375.3560383	-0.0746876	0.0617562	0.22894954062046388	0.9182357576353636
DASH	344.2880793_425.8291503	-0.0633128	0.0597965	0.29186974270908045	0.9182357576353636
DASH	344.9784684_22.09490842	0.0741861	0.0655238	0.2598651992616336	0.9182357576353636
DASH	344.9785123_217.7061065	-0.0360618	0.0641242	0.5749367956695925	0.9609200439414072
DASH	345.0149562_23.37039258	-0.0089598	0.065905	0.8920942552451692	0.9824274956501113
DASH	345.1549149_75.42119519	0.021305972639400983	0.0642872	0.7409212218550398	0.9824274956501113
DASH	345.2074447_310.6722832	0.0451387	0.064897	0.4880933152588215	0.9484252336641035
DASH	345.2417567_273.3213743	-0.0431487	0.0652203	0.5095387267784868	0.9487257518476444
DASH	345.2810976_425.2700657	-0.0640088	0.058074936401232055	0.2726471616950861	0.9182357576353636
DASH	345.9820895_22.28204496	0.00228529	0.0661115	0.9724837695034192	0.9949420008432868
DASH	346.2464702_283.1114286	-0.112891	0.0645758	0.0830545	0.9158177643009318
DASH	346.2593545_280.6903242	-0.212841	0.0608879	6.690356920261998e-4	0.3180190744252429
DASH	346.284662_425.5008983	-0.0362501	0.060596131412284523	0.5508458461421332	0.9587555804516004
DASH	346.8826254_14.16870419	0.023227889655965412	0.0641219	0.7178220031603774	0.9824274956501113
DASH	346.9369593_23.35406148	-0.00624427	0.0627474	0.9209001980581208	0.9855450434909164
DASH	346.9640538_79.78930227	-0.0464235	0.0640169	0.46979240813652967	0.9484252336641035
DASH	346.973451_23.87806634	-0.0246237	0.0661529	0.7103996242312551	0.9824274956501113
DASH	346.9740804_238.1381297	-0.0713025	0.0629722	0.25982922284085225	0.9182357576353636
DASH	346.9829736_22.88690672	0.016698740955783067	0.0660803	0.8009405093357767	0.9824274956501113
DASH	347.0023746_19.04316898	-0.0650788	0.062556	0.30033221074746097	0.9187963246989638
DASH	347.1710378_320.4337552	-0.0418732	0.0647494	0.5190948597371885	0.9502403879657281
DASH	347.2202369_345.0609045	-0.0776005	0.0575837	0.18038647714095746	0.9182357576353636
DASH	347.2434825_334.4023968	0.0675457	0.0652966	0.3030620835591039	0.9187963246989638
DASH	347.2587808_298.6575699	0.0183209	0.0639069	0.7748632381996858	0.9824274956501113
DASH	347.295026_416.853243	-0.0277475	0.0629867	0.660366	0.9749266817038799
DASH	347.8859427_41.24683975	0.037966	0.0648181	0.5591842882285509	0.9609200439414072
DASH	348.0004857_17.84066523	-0.0624195	0.0661728	0.3474814975912097	0.9308758738083827
DASH	348.0647749_23.53518303	0.0549169	0.0598895	0.3610437016802317	0.9308758738083827
DASH	348.1735532_320.3258516	0.0756425	0.0651351	0.24787716305457227	0.9182357576353636
DASH	348.2233506_343.2179741	-0.0398725	0.0565773	0.48237018090317585	0.9484252336641035
DASH	348.2469061_334.5135806	0.015903193977008654	0.0636854	0.8032456022133507	0.9824274956501113
DASH	348.2621552_299.0765671	-0.0957901	0.0651296	0.14403990445030232	0.9182357576353636
DASH	348.27509_287.6166339	0.016744552856035117	0.0652769	0.7980029948164226	0.9824274956501113
DASH	348.8792539_18.94236027	0.0511943	0.0645977	0.4296681712835153	0.9366355141648302
DASH	348.8994314_244.1450234	-0.0524994	0.0631026	0.40712138961111144	0.9339460796224934
DASH	348.9653542_21.54338343	0.072234	0.0651465	0.2697932989449141	0.9182357576353636
DASH	349.0016274_17.87351053	0.00313175	0.0638871	0.9609868674726696	0.9923896022119812
DASH	349.0016995_199.6254813	0.0189055	0.0646267	0.7703969840418873	0.9824274956501113
DASH	349.1110351_217.0819542	0.009623	0.0656511	0.8837173720965199	0.9824274956501113
DASH	349.1473588_249.5946758	-0.040406	0.066164	0.5425863018157291	0.9545010744510457
DASH	349.2018734_217.2972992	0.0214758	0.0657217	0.7444267293984352	0.9824274956501113
DASH	349.2047017_334.6682407	-0.0355297	0.0611125	0.5621011534654157	0.9609200439414072
DASH	349.2355831_374.4774868	0.010172537572095262	0.0638951	0.8737804593897086	0.9824274956501113
DASH	349.2742885_314.7367084	0.017598896419206318	0.0653281	0.7881021742902129	0.9824274956501113
DASH	349.2749172_374.1495834	0.12126333873636208	0.0610308	0.049268	0.9097695049562021
DASH	349.3107396_449.572838	0.020241030225397548	0.0661396	0.7601220231678831	0.9824274956501113
DASH	349.9690536_21.66992995	0.0568228	0.0657533	0.3892563277629517	0.9339460796224934
DASH	350.0698437_216.0651898	0.046742	0.0652889	0.47546332058379726	0.9484252336641035
DASH	350.241199_338.3155533	-0.0309735	0.0586198	0.5982365228216322	0.9663508331816162
DASH	350.2776544_382.1679698	-0.0730608	0.0656191	0.26781520511192364	0.9182357576353636
DASH	350.8962005_244.0094996	-0.045775	0.0638516	0.4748666772190563	0.9484252336641035
DASH	350.9237162_22.5939755	0.0222993	0.0654339	0.7338723022267704	0.9824274956501113
DASH	350.9626796_21.51811453	-0.0783849	0.0639099	0.22247671027336374	0.9182357576353636
DASH	351.0135006_21.68586325	0.0754828	0.0648603	0.24688287542903936	0.9182357576353636
DASH	351.1629716_255.6154007	-0.0359022	0.0632232	0.5712149031962055	0.9609200439414072
DASH	351.1631723_183.5529465	0.0857672	0.0634284	0.1789223916798168	0.9182357576353636
DASH	351.2177776_229.824375	-0.0692682	0.0663573	0.29869917266944584	0.9187963246989638
DASH	351.2192582_368.696859	-0.0215365	0.059547500739054085	0.7182510480373663	0.9824274956501113
DASH	351.2512834_426.043737	-0.00556973	0.0618325	0.9283794618077004	0.9871787421617438
DASH	351.25349_356.1590499	-0.0446895	0.0655101	0.496475	0.9484252336641035
DASH	351.9965699_18.54142367	-0.0448034	0.062652	0.4759627334360973	0.9484252336641035
DASH	352.0021407_224.9789418	-0.144815	0.0643003	0.026176698105004798	0.8848471718209767
DASH	352.0855408_209.3165474	-0.0010964	0.0633307	0.9862169595585002	0.9966772427847121
DASH	352.2240187_368.6884866	0.00654095	0.059537356934580545	0.9127062180798313	0.9853322798284297
DASH	352.2568978_355.8375966	-0.0709186	0.0608146	0.24592789073966728	0.9182357576353636
DASH	352.2852576_289.9918235	0.026633807358241533	0.054222200871876354	0.6242069311594789	0.9663508331816162
DASH	352.8007043_20.91890479	0.010090751342528957	0.0663072	0.8793056780607202	0.9824274956501113
DASH	352.8935636_244.1436576	0.0156456	0.0648314	0.8097242141128811	0.9824274956501113
DASH	352.9211954_22.5446175	-0.11453	0.0654531	0.0827732	0.9154319075695618
DASH	352.9943759_238.0084246	0.0322331	0.0666562	0.6295934798646173	0.9663648786356539
DASH	352.9953686_17.84292343	0.016571122876919846	0.0597983	0.7821792210419926	0.9824274956501113
DASH	353.0331585_201.5158059	0.051388484733899543	0.065311	0.43297344081845057	0.9388217628014434
DASH	353.072585_27.80431939	0.022810934925543765	0.0656036	0.7286836420238885	0.9824274956501113
DASH	353.0889139_209.1923679	0.080808	0.0640022	0.20925026789508547	0.9182357576353636
DASH	353.1419741_334.6536523	0.00566459	0.0653508	0.9310742961291303	0.9874064167853448
DASH	353.1998963_272.4751187	-0.0359359	0.0643498	0.5776072768827207	0.9609200439414072
DASH	353.2192513_368.5569117	-0.106798	0.0629563	0.0924709	0.9182357576353636
DASH	353.2327957_226.2037657	0.00914703	0.0662221	0.8903778765605391	0.9824274956501113
DASH	353.2693739_326.7446783	0.0410381	0.0648946	0.5283716310899378	0.9518736209552482
DASH	353.2694102_382.7973998	0.010704300959958887	0.0611817	0.8614141340137547	0.9824274956501113
DASH	353.305681_378.353252	0.011917868798876711	0.0668253	0.8587615408206252	0.9824274956501113
DASH	353.8258722_236.4151292	0.0647786	0.0655865	0.32534618138331206	0.9269770135605786
DASH	353.9960517_18.07657376	0.021945038842474087	0.0661052	0.7405047240910516	0.9824274956501113
DASH	353.9976928_238.0073061	-0.0245198	0.0653352	0.7081228850281902	0.9824274956501113
DASH	354.0366996_201.4970468	0.033282570882699425	0.0644524	0.6065566678496235	0.9663508331816162
DASH	354.1493025_281.1863287	-0.0963932	0.0630114	0.12877165257581025	0.9182357576353636
DASH	354.2467399_303.6569897	0.028144150953763998	0.0633335	0.6575885622894453	0.9746187721177967
DASH	354.3009651_301.7414848	0.048106	0.0637616	0.4520844079030808	0.9459062100855128
DASH	354.992142_18.30426357	-0.131786	0.0624079	0.0368409	0.8848471718209767
DASH	355.0347782_266.0323671	-0.0593514	0.0630888	0.34876631029137795	0.9308758738083827
DASH	355.1576213_368.4084621	-0.0546504	0.0592516	0.35824685066701656	0.9308758738083827
DASH	355.2653611_356.9264586	-0.0892038	0.0606366	0.14394304018686233	0.9182357576353636
DASH	355.2849064_427.5654917	-0.0413304	0.0620107	0.5064014019511989	0.9487257518476444
DASH	355.321285_371.3517808	-0.116709	0.0642833	0.0720027	0.9106510742673315
DASH	355.9948405_17.8121804	-0.0253675	0.0633438	0.6895377042097373	0.9772395533346239
DASH	356.0382321_265.975804	-0.052328	0.0629921	0.40783077614062346	0.9339460796224934
DASH	356.1168597_206.1556241	0.061984566589165346	0.0631104	0.32804717174684284	0.9269770135605786
DASH	356.1607739_367.8762841	-0.0642576	0.0650288	0.3251235269737194	0.9269770135605786
DASH	356.2671166_356.7474027	-0.0328685	0.0640586	0.6088482997341365	0.9663508331816162
DASH	356.9903903_18.26701549	-0.118571	0.0640415	0.066623	0.9106510742673315
DASH	357.2641569_308.9963306	-0.0671551	0.0657567	0.30923475154012436	0.9187963246989638
[truncated: 44,348 more rows]

## Sheet: Table S4
Table S4: Annotated metabolites associated (p < 0.05) with either HEI or DASH.
MZ_RT	Metabolite Name	Diet	Beta	P-Value	Q-Value	Compound Class
118.086145_21.36496892	5-Aminovaleric acid	DASH	0.143	0.022	0.94	delta amino acids and derivatives
118.086230393501_242.608935893286	Betaine	DASH; HEI	0.132; 0.016	0.035; 0.016	0.99; 0.84	alpha amino acids
129.092076556291_69.0541994234249	Heptanoate	HEI	0.014	0.048	0.99	medium-chain fatty acids
130.0862206_20.25140869	Pipecolic acid	HEI	0.017	0.015	0.65	alpha amino acids
131.0825382_22.89270939	Ornithine	DASH	-0.142	0.03	0.88	alpha amino acids
132.0767511_22.76024081	Creatine	DASH	-0.115	0.043	0.94	alpha amino acids and derivatives
141.0714769_20.73123889	Dihydrobiopterin	DASH	0.139	0.031	0.94	biopterins and derivatives
165.102438823495_67.7727801186609	Fenuron	DASH	-0.137	0.024	0.99	herbicide
166.014645408756_337.901798527843	Quinolinic acid	HEI	-0.014	0.034	0.99	pyridinecarboxylic acids
170.0395578_20.02746515	AICAR	DASH	0.133	0.027	0.94	1-ribosyl-imidazolecarboxamides
170.0811096_29.25485743	Pyridoxine	HEI	-0.016	0.019	0.67	pyridoxines
173.045559280627_317.281709506299	Shikimate	HEI	0.015	0.032	0.99	shikimic acids and derivatives
177.0403687_21.45490336	L-Gulonolactone	HEI	0.016	0.024	0.77	gamma butyrolactones
182.046024882254_52.4860366311606	4-Pyridoxate	HEI	0.014	0.039	0.99	methylpyridines
184.0727804_21.31249393	5-Methylcytosine	DASH	0.133	0.038	0.88	hydroxypyrimidines
185.1535534_244.9770271	Undecylenic acid	HEI; DASH	0.015;	0.035; 0.001	0.73; 0.38	medium-chain fatty acids
			0.213
190.0508276_26.82145169	5-HIAL	HEI	0.017	0.013	0.77	hydroxyindoles
212.00232296579_39.3293524152959	Indoxyl Sulfate	HEI	-0.017	0.015	0.99	arylsulfates
238.083995324624_33.6768668312743	Pyracarbolid	DASH; HEI	-0.174; -0.015	0.005; 0.022	0.74; 0.99	fungicide
245.0951691_61.59122947	Biotin	HEI	-0.014	0.038	0.75	biotin and derivatives
246.1697704_42.0591879	2-Methylbutyroylcarnitine	HEI	-0.013	0.027	0.7	acyl carnitines
248.069957634648_79.8802246237701	Ethiofencarb; Methiocarb	HEI	-0.015	0.022	0.84	pesticide
248.1477719_38.97478419	Hydroxybutyrylcarnitine	HEI	0.017	0.016	0.65	acyl carnitines
250.014750590405_58.56957480077	Clothianidin	HEI	0.02	0.002	0.74	insecticide
255.232921924428_58.5011326171589	Palmitate	DASH	-0.125	0.034	0.95	long-chain fatty acids
275.201721113245_59.4463031320155	Stearidonic acid	DASH; HEI	-0.200; -0.02	0.001; 0.002	0.58; 0.86	lineolic acids and derivatives
281.1129803_31.69698361	Pymetrozine	DASH	0.133	0.04	0.94	insecticide
305.248512471191_57.2114866743449	5Z,8Z,11Z-Eicosatrienoic acid	HEI	-0.014	0.023	0.99	long-chain fatty acids
343.137111429024_71.3193100597706	Flutriafol	DASH	-0.138	0.034	0.99	pesticide
347.2213741_240.323714	Corticosterone	DASH	0.131	0.043	0.94	21-hydroxysteroids
362.2423655_268.1736072	Iprovalicarb	HEI; DASH	-0.014; -0.166	0.049; 0.011	0.77; 0.94	fungicide
370.980388110205_338.020436813762	2-Phosphoglycerate	DASH	-0.134	0.039	0.95	sugar acids and derivatives
387.184837897759_65.3939138352356	Tebufenozide	DASH	0.115	0.048	0.95	insecticide
389.271769092124_67.7893159938276	7-Ketodeoxycholic acid	HEI	-0.017	0.015	0.84	dihydroxy bile acids, alcohols and derivatives
391.2851729_236.6284427	Hyodeoxycholic acid	HEI; DASH	-0.018; -0.15	0.012; 0.021	0.77; 0.87	dihydroxy bile acids, alcohols and derivatives
400.342176167492_181.730344383984	Palmitoylcarnitine	HEI	-0.012	0.032	0.88	acyl carnitines
401.3408332_420.5308696	7 alpha-3ox-C	DASH	-0.146	0.02	0.94	cholesterols and derivatives
498.2894603_225.6807061	Taurochenodesoxycholic acid	DASH	-0.134	0.042	0.91	taurinated bile acids and derivatives

## Sheet: Table S5
Table S5: Protein association study results after adjustment for kilocalories.
Gene Name	Protein Name	UniProt	Diet	Beta	SE	P Value	Q Value
ACAN	Aggrecan	P16112	HEI	0.00184764	0.00242849	0.447984	0.793856
ACAN	Aggrecan	P16112	DASH	-0.00994499	0.0229591	0.665532	0.911153
ACE2	Angiotensin-converting enzyme 2	Q9BYF1	HEI	-0.00460621	0.00340966	0.178794	0.598873
ACE2	Angiotensin-converting enzyme 2	Q9BYF1	DASH	-0.0298932	0.0322976	0.356193	0.803334
ACP5	Tartrate-resistant acid phosphatase type 5	P13686	HEI	-0.00275394	0.0023008	0.233253	0.658969
ACP5	Tartrate-resistant acid phosphatase type 5	P13686	DASH	-0.00433685	0.0218256	0.842768	0.971918
ACTA2	Actin alpha 2	P62736	HEI	-0.00219578	0.00348507	0.529638	0.828121
ACTA2	Actin alpha 2	P62736	DASH	0.0381087	0.0327984	0.247156	0.758177
ACY1	Aminoacylase 1	Q03154	HEI	-0.0117456	0.0050591	0.0216236	0.276022
ACY1	Aminoacylase 1	Q03154	DASH	-0.104928	0.0478571	0.0299135	0.631629
ADA2	Adenosine deaminase 2	Q9NZK5	HEI	-0.00370473	0.00338723	0.275861	0.687251
ADA2	Adenosine deaminase 2	Q9NZK5	DASH	0.00723618	0.0321049	0.821987	0.971918
ADAM15	ADAM metallopeptidase domain 15	Q13444	HEI	-0.000830101	0.00248455	0.738777	0.897747
ADAM15	ADAM metallopeptidase domain 15	Q13444	DASH	0.0140135	0.0234383	0.550833	0.875983
ADAMTS13	ADAM metallopeptidase with thrombospondin type 1 motif 13	Q76LX8	HEI	-0.00181052	0.00177295	0.308842	0.694801
ADAMTS13	ADAM metallopeptidase with thrombospondin type 1 motif 13	Q76LX8	DASH	-0.0116506	0.0167711	0.488351	0.86258
ADAMTS16	ADAM metallopeptidase with thrombospondin type 1 motif 16	Q8TE57	HEI	-0.00739588	0.00326133	0.0248019	0.276022
ADAMTS16	ADAM metallopeptidase with thrombospondin type 1 motif 16	Q8TE57	DASH	-0.0524228	0.031026	0.0932161	0.643684
ADGRE5	Adhesion G protein-coupled receptor E5	P48960	HEI	-0.00153005	0.00235961	0.517715	0.826906
ADGRE5	Adhesion G protein-coupled receptor E5	P48960	DASH	-0.0106777	0.0222927	0.632666	0.898447
ADGRG2	Adhesion G protein-coupled receptor G2	Q8IZP9	HEI	-0.000898233	0.00214187	0.675559	0.882832
ADGRG2	Adhesion G protein-coupled receptor G2	Q8IZP9	DASH	-0.0172397	0.0201845	0.394436	0.829758
ADH4	Alcohol dehydrogenase 4	P08319	HEI	-0.0247843	0.00826682	0.00319129	0.13728
ADH4	Alcohol dehydrogenase 4	P08319	DASH	-0.150704	0.0794353	0.0597641	0.643684
AGXT	Alanine--glyoxylate aminotransferase	P21549	HEI	-0.0119093	0.00600256	0.049114	0.403436
AGXT	Alanine--glyoxylate aminotransferase	P21549	DASH	-0.0843464	0.057004	0.141105	0.676126
AHCY	Adenosylhomocysteinase	P23526	HEI	-0.000577567	0.00649699	0.929284	0.969738
AHCY	Adenosylhomocysteinase	P23526	DASH	-0.0326141	0.061284	0.595405	0.878024
AK1	Adenylate kinase 1	P00568	HEI	0.00037988	0.00689555	0.956141	0.981752
AK1	Adenylate kinase 1	P00568	DASH	0.0344673	0.0650429	0.596969	0.878024
AKR1C4	Aldo-keto reductase family 1 member C4	P17516	HEI	0.00232467	0.00307804	0.451312	0.793856
AKR1C4	Aldo-keto reductase family 1 member C4	P17516	DASH	0.0238971	0.0290508	0.41207	0.831253
ALCAM	Activated leukocyte cell adhesion molecule	Q13740	HEI	-0.00298097	0.00165841	0.0743111	0.476396
ALCAM	Activated leukocyte cell adhesion molecule	Q13740	DASH	-0.0155947	0.0157766	0.324549	0.800921
AMY2A	Amylase alpha 2A	P04746	HEI	-0.00200407	0.0033087	0.54565	0.828121
AMY2A	Amylase alpha 2A	P04746	DASH	-0.00714265	0.0312725	0.819653	0.971918
AMY2B	Amylase alpha 2B	P19961	HEI	-0.00138236	0.00332457	0.678162	0.882891
AMY2B	Amylase alpha 2B	P19961	DASH	-0.00280492	0.0314065	0.928957	0.98519
ANG	Angiogenin	P03950	HEI	-0.00606368	0.00263033	0.0225493	0.276022
ANG	Angiogenin	P03950	DASH	-0.0358502	0.0251056	0.155421	0.687438
ANGPTL1	Angiopoietin like 1	O95841	HEI	-0.00372949	0.00225771	0.100691	0.50042
ANGPTL1	Angiopoietin like 1	O95841	DASH	-0.00102433	0.0215129	0.962088	0.98519
ANGPTL3	Angiopoietin like 3	Q9Y5C1	HEI	-0.00349075	0.0026817	0.195059	0.606263
ANGPTL3	Angiopoietin like 3	Q9Y5C1	DASH	-0.000721904	0.0254647	0.977422	0.985996
ANPEP	Alanyl aminopeptidase	P15144	HEI	0.00187099	0.00181977	0.305572	0.694801
ANPEP	Alanyl aminopeptidase	P15144	DASH	-0.00211644	0.0172422	0.902474	0.98519
ANXA4	Annexin A4	P09525	HEI	0.00065633	0.00519425	0.899622	0.963881
ANXA4	Annexin A4	P09525	DASH	-0.0352455	0.0489579	0.472721	0.860767
AOC3	Amine oxidase copper containing 3	Q16853	HEI	-0.000131302	0.00210237	0.950286	0.981206
AOC3	Amine oxidase copper containing 3	Q16853	DASH	-0.011634	0.0198266	0.558244	0.875983
APLP1	Amyloid beta precursor like protein 1	P51693	HEI	0.00501853	0.0046734	0.28465	0.687251
APLP1	Amyloid beta precursor like protein 1	P51693	DASH	0.0561348	0.044054	0.204593	0.750901
APOM	Apolipoprotein M	O95445	HEI	-0.000979094	0.0022737	0.667377	0.875457
APOM	Apolipoprotein M	O95445	DASH	0.0198374	0.0214182	0.355863	0.803334
ART3	ADP-ribosyltransferase 3	Q13508	HEI	-0.00137951	0.00225792	0.542165	0.828121
ART3	ADP-ribosyltransferase 3	Q13508	DASH	-0.0162359	0.0213031	0.447198	0.832218
AXL	AXL receptor tyrosine kinase	P30530	HEI	-0.00299611	0.0019966	0.135603	0.525652
AXL	AXL receptor tyrosine kinase	P30530	DASH	-0.0285563	0.0188481	0.131901	0.67078
AZU1	Azurocidin 1	P20160	HEI	0.00500827	0.00479938	0.298419	0.694801
AZU1	Azurocidin 1	P20160	DASH	0.09956	0.0447334	0.0275613	0.631629
BAG6	BAG cochaperone 6	P46379	HEI	-0.00158632	0.00353924	0.654662	0.868686
BAG6	BAG cochaperone 6	P46379	DASH	-0.0260266	0.0333696	0.436674	0.832218
BLMH	Bleomycin hydrolase	Q13867	HEI	0.000901679	0.0027179	0.740546	0.897747
BLMH	Bleomycin hydrolase	Q13867	DASH	0.00774515	0.0256627	0.763226	0.958128
BMP6	Bone morphogenetic protein 6	P22004	HEI	-0.00461092	0.00268776	0.0883556	0.483852
BMP6	Bone morphogenetic protein 6	P22004	DASH	0.00516158	0.0256257	0.840647	0.971918
BOC	BOC cell adhesion associated	Q9BWV1	HEI	0.00219711	0.00186499	0.240667	0.658969
BOC	BOC cell adhesion associated	Q9BWV1	DASH	-0.00406834	0.017688	0.818407	0.971918
BPIFB1	BPI fold containing family B member 1	Q8TDL5	HEI	0.0103355	0.00581024	0.0773333	0.476396
BPIFB1	BPI fold containing family B member 1	Q8TDL5	DASH	0.0790534	0.0550599	0.153192	0.686379
C1QTNF1	C1q and TNF related 1	Q9BXJ1	HEI	-0.00335813	0.0027211	0.219132	0.643124
C1QTNF1	C1q and TNF related 1	Q9BXJ1	DASH	-0.0274153	0.0257248	0.2883	0.765522
C2	Complement C2	P06681	HEI	-0.00280791	0.00215445	0.194506	0.606263
C2	Complement C2	P06681	DASH	-0.00408009	0.0204556	0.842178	0.971918
CA1	Carbonic anhydrase 1	P00915	HEI	0.00315003	0.00715189	0.66026	0.872758
CA1	Carbonic anhydrase 1	P00915	DASH	0.0463495	0.0674608	0.493129	0.86258
CA13	Carbonic anhydrase 13	Q8N1Q1	HEI	-0.00568907	0.00866009	0.512253	0.825829
CA13	Carbonic anhydrase 13	Q8N1Q1	DASH	-0.164917	0.0807464	0.0428987	0.631629
CA3	Carbonic anhydrase 3	P07451	HEI	0.00367348	0.0062754	0.559191	0.828121
CA3	Carbonic anhydrase 3	P07451	DASH	0.106504	0.0586641	0.0714879	0.643684
CA4	Carbonic anhydrase 4	P22748	HEI	-0.000156262	0.00181985	0.93169	0.969738
CA4	Carbonic anhydrase 4	P22748	DASH	0.0333247	0.0169612	0.0513278	0.642181
CA5A	Carbonic anhydrase 5A	P35218	HEI	-0.0224028	0.00670313	0.00105436	0.107102
CA5A	Carbonic anhydrase 5A	P35218	DASH	-0.076944	0.0653405	0.240865	0.758177
CANT1	Calcium activated nucleotidase 1	Q8WVQ1	HEI	-0.00371443	0.00185644	0.0472511	0.403436
CANT1	Calcium activated nucleotidase 1	Q8WVQ1	DASH	0.00109995	0.0177644	0.950712	0.98519
CASP3	Caspase 3	P42574	HEI	-0.00399675	0.00735773	0.587812	0.84604
CASP3	Caspase 3	P42574	DASH	-0.0811557	0.0692147	0.242885	0.758177
CBLIF	Cobalamin binding intrinsic factor	P27352	HEI	-0.00648374	0.00413671	0.119179	0.50042
CBLIF	Cobalamin binding intrinsic factor	P27352	DASH	-0.0889126	0.0386929	0.0229779	0.631629
CCDC80	Coiled-coil domain containing 80	Q76M96	HEI	-0.00152086	0.00318536	0.633749	0.864216
CCDC80	Coiled-coil domain containing 80	Q76M96	DASH	-0.0161158	0.0300685	0.592789	0.878024
CCL14	C-C motif chemokine ligand 14	Q16627	HEI	-0.00664406	0.00299501	0.0280624	0.292172
CCL14	C-C motif chemokine ligand 14	Q16627	DASH	0.021968	0.0286896	0.445074	0.832218
CCL15	C-C motif chemokine ligand 15	Q16663	HEI	-0.0126381	0.00396832	0.00176907	0.122066
CCL15	C-C motif chemokine ligand 15	Q16663	DASH	-0.0450405	0.0385593	0.244664	0.758177
CCL16	C-C motif chemokine ligand 16	O15467	HEI	-0.00396157	0.0047973	0.41026	0.787683
CCL16	C-C motif chemokine ligand 16	O15467	DASH	-0.0414131	0.0452699	0.361794	0.803334
CCL18	C-C motif chemokine ligand 18	P55774	HEI	-0.00617679	0.00461674	0.182992	0.601258
CCL18	C-C motif chemokine ligand 18	P55774	DASH	0.00618887	0.0438506	0.887956	0.98519
CCL27	C-C motif chemokine ligand 27	Q9Y4X3	HEI	-0.021146	0.0107168	0.050353	0.403995
CCL27	C-C motif chemokine ligand 27	Q9Y4X3	DASH	-0.17267	0.10152	0.0910859	0.643684
CCL5	C-C motif chemokine ligand 5	P13501	HEI	-0.00661447	0.00676957	0.33013	0.716321
CCL5	C-C motif chemokine ligand 5	P13501	DASH	-0.123118	0.0633129	0.0537327	0.642181
CCN3	Cellular communication network factor 3	P48745	HEI	-0.00107496	0.00332158	0.746679	0.897747
CCN3	Cellular communication network factor 3	P48745	DASH	-0.0243259	0.0313076	0.438409	0.832218
CD14	CD14 molecule	P08571	HEI	-0.00753525	0.00403938	0.064112	0.451401
CD14	CD14 molecule	P08571	DASH	-0.0104044	0.038577	0.787766	0.971918
CD163	CD163 molecule	Q86VB7	HEI	-0.00238535	0.00322361	0.460502	0.793856
CD163	CD163 molecule	Q86VB7	DASH	-0.0577761	0.0301177	0.0570058	0.643684
CD209	CD209 molecule	Q9NNX6	HEI	-0.00174388	0.00300466	0.562539	0.828121
CD209	CD209 molecule	Q9NNX6	DASH	-0.00873535	0.0283918	0.758768	0.958128
CD2AP	CD2 associated protein	Q9Y5K6	HEI	-0.00507214	0.00561284	0.36765	0.754874
CD2AP	CD2 associated protein	Q9Y5K6	DASH	-0.0479766	0.052993	0.366768	0.803334
CD46	CD46 molecule	P15529	HEI	-0.00217841	0.00189985	0.2534	0.667351
CD46	CD46 molecule	P15529	DASH	-0.0289484	0.0178585	0.107165	0.643684
CD55	CD55 molecule	P08174	HEI	-0.00126236	0.00165865	0.44783	0.793856
CD55	CD55 molecule	P08174	DASH	-0.0191398	0.0156114	0.222152	0.758177
CD59	CD59 molecule	P13987	HEI	-0.00281915	0.00168562	0.0965592	0.50042
CD59	CD59 molecule	P13987	DASH	0.00970255	0.0160455	0.546318	0.875983
CD69	CD69 molecule	Q07108	HEI	-0.00583656	0.00760036	0.443759	0.793856
CD69	CD69 molecule	Q07108	DASH	-0.122199	0.0711926	0.088184	0.643684
CD93	CD93 molecule	Q9NPY3	HEI	-0.000597602	0.00205978	0.772127	0.909159
CD93	CD93 molecule	Q9NPY3	DASH	-0.00989799	0.0194358	0.61133	0.88265
CDH1	Cadherin 1	P12830	HEI	-0.00233062	0.00238155	0.32938	0.716321
CDH1	Cadherin 1	P12830	DASH	-0.0295628	0.0224264	0.189482	0.750665
CDH17	Cadherin 17	Q12864	HEI	0.00236955	0.00420949	0.574356	0.832574
CDH17	Cadherin 17	Q12864	DASH	0.00707621	0.0397824	0.859068	0.981385
CDH2	Cadherin 2	P19022	HEI	-0.0103885	0.00285276	0.000374816	0.107102
CDH2	Cadherin 2	P19022	DASH	-0.0276861	0.0280301	0.32491	0.800921
CDH5	Cadherin 5	P33151	HEI	-0.000603154	0.00238596	0.800781	0.916664
CDH5	Cadherin 5	P33151	DASH	-0.0048271	0.0225284	0.830636	0.971918
CDH6	Cadherin 6	P55285	HEI	0.000885023	0.00276571	0.749424	0.897747
CDH6	Cadherin 6	P55285	DASH	-0.0255876	0.0260361	0.327333	0.800921
CDHR5	Cadherin related family member 5	Q9HBB8	HEI	-0.00648339	0.00285087	0.0244029	0.276022
CDHR5	Cadherin related family member 5	Q9HBB8	DASH	-0.0297046	0.0272761	0.277921	0.758177
CEACAM8	CEA cell adhesion molecule 8	P31997	HEI	-0.00256384	0.00412486	0.535195	0.828121
CEACAM8	CEA cell adhesion molecule 8	P31997	DASH	0.0517156	0.038762	0.184206	0.738967
CELA3A	Chymotrypsin like elastase 3A	P09093	HEI	-0.00183943	0.00426449	0.666856	0.875457
CELA3A	Chymotrypsin like elastase 3A	P09093	DASH	-0.0102853	0.0402797	0.798813	0.971918
CEP43	Centrosomal protein 43	O95684	HEI	-0.00198915	0.00543199	0.714749	0.893436
CEP43	Centrosomal protein 43	O95684	DASH	-0.0826356	0.0508548	0.106319	0.643684
CES1	Carboxylesterase 1	P23141	HEI	-0.0147088	0.00557766	0.00926099	0.16816
CES1	Carboxylesterase 1	P23141	DASH	-0.0342161	0.0538187	0.525918	0.875983
CGREF1	Cell growth regulator with EF-hand domain 1	Q99674	HEI	-0.000500325	0.00274954	0.855859	0.93737
CGREF1	Cell growth regulator with EF-hand domain 1	Q99674	DASH	-0.0508513	0.0256216	0.0490391	0.642181
CHI3L1	Chitinase 3 like 1	P36222	HEI	0.002203	0.00238391	0.356942	0.741837
CHI3L1	Chitinase 3 like 1	P36222	DASH	0.0357109	0.0223799	0.112711	0.643684
CHIT1	Chitinase 1	Q13231	HEI	-0.00233489	0.0117845	0.843215	0.935562
CHIT1	Chitinase 1	Q13231	DASH	0.198333	0.110069	0.0736114	0.643684
CHL1	Cell adhesion molecule L1 like	O00533	HEI	-0.00403633	0.00234792	0.0876993	0.483852
CHL1	Cell adhesion molecule L1 like	O00533	DASH	-0.00884799	0.0223777	0.693125	0.926854
CHRDL2	Chordin like 2	Q6WN34	HEI	0.00219271	0.00374791	0.559413	0.828121
CHRDL2	Chordin like 2	Q6WN34	DASH	-0.00238765	0.0354265	0.946357	0.98519
CLC	Charcot-Leyden crystal galectin	Q05315	HEI	-0.00119048	0.00371786	0.749267	0.897747
CLC	Charcot-Leyden crystal galectin	Q05315	DASH	-0.0378222	0.0349756	0.281295	0.758177
CLEC1A	C-type lectin domain family 1 member A	Q8NC01	HEI	-0.00307838	0.0029517	0.298698	0.694801
CLEC1A	C-type lectin domain family 1 member A	Q8NC01	DASH	-0.0147638	0.0279448	0.598074	0.878024
CLEC5A	C-type lectin domain containing 5A	Q9NY25	HEI	0.00053656	0.00238771	0.822511	0.927341
CLEC5A	C-type lectin domain containing 5A	Q9NY25	DASH	0.0294165	0.0224165	0.191474	0.750665
CLTA	Clathrin light chain A	P09496	HEI	0.00252611	0.00371211	0.497255	0.805413
CLTA	Clathrin light chain A	P09496	DASH	0.00283203	0.0351022	0.935807	0.98519
CLUL1	Clusterin like 1	Q15846	HEI	0.00434671	0.00368563	0.240158	0.658969
CLUL1	Clusterin like 1	Q15846	DASH	0.0506494	0.0347117	0.146658	0.686379
CNDP1	Carnosine dipeptidase 1	Q96KN2	HEI	0.00404208	0.00426168	0.344446	0.729043
CNDP1	Carnosine dipeptidase 1	Q96KN2	DASH	0.00623196	0.0403563	0.877488	0.98519
CNPY2	Canopy FGF signaling regulator 2	Q9Y2B0	HEI	-0.00296677	0.00473539	0.531952	0.828121
CNPY2	Canopy FGF signaling regulator 2	Q9Y2B0	DASH	-0.0410838	0.0446403	0.358909	0.803334
CNST	Consortin, connexin sorting protein	Q6PJW8	HEI	-0.00821339	0.00801311	0.30705	0.694801
CNST	Consortin, connexin sorting protein	Q6PJW8	DASH	-0.1047	0.0754329	0.167241	0.712322
CNTN1	Contactin 1	Q12860	HEI	6.66379594916748e-05	0.00236395	0.977549	0.991925
CNTN1	Contactin 1	Q12860	DASH	0.017408	0.0222731	0.435725	0.832218
COL18A1	Collagen type XVIII alpha 1 chain	P39060	HEI	-0.00691549	0.00210006	0.00124176	0.107102
COL18A1	Collagen type XVIII alpha 1 chain	P39060	DASH	-0.0074562	0.0205368	0.717078	0.944244
COL1A1	Collagen type I alpha 1 chain	P02452	HEI	0.00126517	0.0017038	0.458934	0.793856
COL1A1	Collagen type I alpha 1 chain	P02452	DASH	0.00493385	0.0161115	0.759861	0.958128
COL4A1	Collagen type IV alpha 1 chain	P02462	HEI	0.000608732	0.00278936	0.82755	0.929983
COL4A1	Collagen type IV alpha 1 chain	P02462	DASH	0.029794	0.0262251	0.257769	0.758177
COL6A3	Collagen type VI alpha 3 chain	P12111	HEI	-0.00195412	0.002702	0.470699	0.793856
COL6A3	Collagen type VI alpha 3 chain	P12111	DASH	-0.00490762	0.025553	0.847963	0.971918
COMP	Cartilage oligomeric matrix protein	P49747	HEI	0.00120551	0.00237618	0.612682	0.862757
COMP	Cartilage oligomeric matrix protein	P49747	DASH	-0.0363198	0.0222536	0.104802	0.643684
COMT	Catechol-O-methyltransferase	P21964	HEI	0.000719301	0.00679152	0.915797	0.968817
COMT	Catechol-O-methyltransferase	P21964	DASH	-0.0167283	0.0641096	0.79451	0.971918
CORO1A	Coronin 1A	P31146	HEI	0.000132617	0.00746183	0.985844	0.992353
CORO1A	Coronin 1A	P31146	DASH	-0.0799004	0.070142	0.256504	0.758177
CPA1	Carboxypeptidase A1	P15085	HEI	-0.00718132	0.00454064	0.115898	0.50042
CPA1	Carboxypeptidase A1	P15085	DASH	0.0263905	0.0431788	0.542017	0.875983
CPB1	Carboxypeptidase B1	P15086	HEI	-0.00515022	0.00377093	0.174097	0.597115
CPB1	Carboxypeptidase B1	P15086	DASH	0.0572234	0.0355161	0.109283	0.643684
CR2	Complement C3d receptor 2	P20023	HEI	0.000134012	0.00295895	0.963937	0.983901
CR2	Complement C3d receptor 2	P20023	DASH	-0.0177782	0.0278986	0.524957	0.875983
CRHR1	Corticotropin releasing hormone receptor 1	P34998	HEI	-0.00378319	0.00457844	0.40997	0.787683
CRHR1	Corticotropin releasing hormone receptor 1	P34998	DASH	0.0379633	0.0432143	0.381112	0.811628
CRTAC1	Cartilage acidic protein 1	Q9NQ79	HEI	-0.00147972	0.00297703	0.619899	0.862894
CRTAC1	Cartilage acidic protein 1	Q9NQ79	DASH	-0.00892604	0.0281215	0.751384	0.958128
CST3	Cystatin C	P01034	HEI	-0.00544904	0.00230021	0.0191395	0.26784
CST3	Cystatin C	P01034	DASH	-0.00170499	0.0221276	0.938687	0.98519
CST6	Cystatin E/M	Q15828	HEI	-0.000383247	0.00313042	0.902728	0.964214
CST6	Cystatin E/M	Q15828	DASH	-0.0150715	0.0295312	0.610566	0.88265
CSTB	Cystatin B	P04080	HEI	-0.00479514	0.00337694	0.157735	0.578922
CSTB	Cystatin B	P04080	DASH	-0.0176223	0.0320684	0.583482	0.878024
CTF1	Cardiotrophin 1	Q16619	HEI	0.00106133	0.00574304	0.853638	0.93737
CTF1	Cardiotrophin 1	Q16619	DASH	0.00207796	0.0542289	0.969486	0.98519
CTSB	Cathepsin B	P07858	HEI	-0.00406496	0.00419219	0.333814	0.719366
CTSB	Cathepsin B	P07858	DASH	0.0604688	0.0393925	0.126925	0.67078
CTSD	Cathepsin D	P07339	HEI	-0.00206137	0.00113655	0.0717628	0.476396
CTSD	Cathepsin D	P07339	DASH	-0.0231422	0.010681	0.0318708	0.631629
CTSH	Cathepsin H	P09668	HEI	-0.00337378	0.00414139	0.41659	0.78969
CTSH	Cathepsin H	P09668	DASH	-0.00525434	0.0391866	0.893519	0.98519
CTSL	Cathepsin L	P07711	HEI	-0.000545227	0.00187708	0.771869	0.909159
CTSL	Cathepsin L	P07711	DASH	0.0012764	0.0177272	0.942698	0.98519
CTSZ	Cathepsin Z	Q9UBR2	HEI	-0.00420912	0.00190631	0.0287937	0.292172
CTSZ	Cathepsin Z	Q9UBR2	DASH	-0.0310474	0.0181143	0.088642	0.643684
CXCL16	C-X-C motif chemokine ligand 16	Q9H2A7	HEI	-0.00157308	0.00174855	0.369779	0.754874
CXCL16	C-X-C motif chemokine ligand 16	Q9H2A7	DASH	0.00791943	0.0165415	0.632819	0.898447
CXCL5	C-X-C motif chemokine ligand 5	P42830	HEI	-0.00111045	0.00850853	0.896341	0.963357
CXCL5	C-X-C motif chemokine ligand 5	P42830	DASH	-0.169144	0.0791173	0.0341794	0.631629
CXCL8	C-X-C motif chemokine ligand 8	P10145	HEI	-0.00115612	0.0041741	0.782189	0.914763
CXCL8	C-X-C motif chemokine ligand 8	P10145	DASH	0.00244475	0.0394195	0.950632	0.98519
DCN	Decorin	P07585	HEI	-0.00127614	0.0015934	0.424486	0.793856
DCN	Decorin	P07585	DASH	0.0076807	0.0150635	0.610895	0.88265
DCTPP1	DCTP pyrophosphatase 1	Q9H773	HEI	-0.00242081	0.0025896	0.351414	0.739255
DCTPP1	DCTP pyrophosphatase 1	Q9H773	DASH	0.00387967	0.0245201	0.874498	0.98519
DDC	Dopa decarboxylase	P20711	HEI	0.00291055	0.00359783	0.419838	0.791498
DDC	Dopa decarboxylase	P20711	DASH	0.00861556	0.034037	0.800526	0.971918
DEFA1_DEFA1B	Defensin alpha 1_Defensin alpha 1B	P59665	HEI	-0.000703785	0.00192037	0.714531	0.893436
DEFA1_DEFA1B	Defensin alpha 1_Defensin alpha 1B	P59665	DASH	0.0122463	0.0181113	0.499995	0.866825
DIABLO	Diablo IAP-binding mitochondrial protein	Q9NR28	HEI	-0.00335691	0.0082246	0.683754	0.883502
DIABLO	Diablo IAP-binding mitochondrial protein	Q9NR28	DASH	-0.115344	0.0771119	0.13685	0.674477
DKK3	Dickkopf WNT signaling pathway inhibitor 3	Q9UBP4	HEI	0.00025416	0.00228211	0.911475	0.968817
DKK3	Dickkopf WNT signaling pathway inhibitor 3	Q9UBP4	DASH	0.0233887	0.0214609	0.277573	0.758177
DLK1	Delta like non-canonical Notch ligand 1	P80370	HEI	0.00247556	0.00417209	0.553851	0.828121
DLK1	Delta like non-canonical Notch ligand 1	P80370	DASH	-0.00269926	0.0394373	0.945525	0.98519
DNAJB8	DnaJ heat shock protein family (Hsp40) member B8	Q8NHS0	HEI	-0.00391964	0.00475369	0.410965	0.787683
DNAJB8	DnaJ heat shock protein family (Hsp40) member B8	Q8NHS0	DASH	-0.0429753	0.0448458	0.33949	0.803334
DOK2	Docking protein 2	O60496	HEI	-0.00750471	0.00857193	0.382731	0.772177
DOK2	Docking protein 2	O60496	DASH	-0.184862	0.0796971	0.0217421	0.631629
DPP4	Dipeptidyl peptidase 4	P27487	HEI	0.000668888	0.00200706	0.739408	0.897747
DPP4	Dipeptidyl peptidase 4	P27487	DASH	-0.00667244	0.0189488	0.725246	0.946136
DPP7	Dipeptidyl peptidase 7	Q9UHL4	HEI	-0.00942875	0.00465896	0.0448034	0.403436
DPP7	Dipeptidyl peptidase 7	Q9UHL4	DASH	-0.0497693	0.0444068	0.264218	0.758177
DPT	Dermatopontin	Q07507	HEI	-0.00330752	0.00332926	0.322113	0.712365
DPT	Dermatopontin	Q07507	DASH	-0.0121404	0.0315226	0.700697	0.92977
EDIL3	EGF like repeats and discoidin domains 3	O43854	HEI	0.000213762	0.0029797	0.942907	0.976885
EDIL3	EGF like repeats and discoidin domains 3	O43854	DASH	0.0310055	0.0280168	0.270243	0.758177
EFEMP1	EGF containing fibulin extracellular matrix protein 1	Q12805	HEI	-0.00225268	0.00219262	0.305923	0.694801
EFEMP1	EGF containing fibulin extracellular matrix protein 1	Q12805	DASH	-0.0160618	0.0207335	0.439774	0.832218
EGFR	Epidermal growth factor receptor	P00533	HEI	-0.00107949	0.00135654	0.42745	0.793856
EGFR	Epidermal growth factor receptor	P00533	DASH	0.00161266	0.0128346	0.900182	0.98519
EIF4EBP1	Eukaryotic translation initiation factor 4E binding protein 1	Q13541	HEI	0.00222252	0.00903429	0.806018	0.916664
EIF4EBP1	Eukaryotic translation initiation factor 4E binding protein 1	Q13541	DASH	0.101801	0.0849006	0.232433	0.758177
ENG	Endoglin	P17813	HEI	-0.00222266	0.00180645	0.220511	0.643124
ENG	Endoglin	P17813	DASH	0.0136923	0.0171059	0.424747	0.832218
ENPP2	Ectonucleotide pyrophosphatase/phosphodiesterase 2	Q13822	HEI	0.000547797	0.00213478	0.797842	0.916664
ENPP2	Ectonucleotide pyrophosphatase/phosphodiesterase 2	Q13822	DASH	0.00308445	0.0201584	0.8786	0.98519
ENTPD5	Ectonucleoside triphosphate diphosphohydrolase 5	O75356	HEI	-0.00113149	0.00193771	0.560163	0.828121
ENTPD5	Ectonucleoside triphosphate diphosphohydrolase 5	O75356	DASH	0.0117143	0.0182906	0.522874	0.875983
ENTPD6	Ectonucleoside triphosphate diphosphohydrolase 6	O75354	HEI	-0.00299913	0.00191981	0.120391	0.50042
ENTPD6	Ectonucleoside triphosphate diphosphohydrolase 6	O75354	DASH	0.0108153	0.0182539	0.55443	0.875983
EPHB4	EPH receptor B4	P54760	HEI	-0.00262355	0.00164952	0.113871	0.50042
EPHB4	EPH receptor B4	P54760	DASH	0.00307107	0.0157053	0.845238	0.971918
ESAM	Endothelial cell adhesion molecule	Q96AP7	HEI	-0.00298848	0.00245429	0.225307	0.647757
ESAM	Endothelial cell adhesion molecule	Q96AP7	DASH	-0.015202	0.023255	0.514322	0.875983
F7	Coagulation factor VII	P08709	HEI	-0.00704864	0.00240849	0.00397208	0.13728
F7	Coagulation factor VII	P08709	DASH	-0.0467055	0.0230734	0.0447596	0.631629
F9	Coagulation factor IX	P00740	HEI	-0.00962751	0.00317655	0.00288297	0.13728
F9	Coagulation factor IX	P00740	DASH	-0.0579936	0.030542	0.059548	0.643684
FABP2	Fatty acid binding protein 2	P12104	HEI	0.0027243	0.00502633	0.588635	0.84604
FABP2	Fatty acid binding protein 2	P12104	DASH	-0.0163741	0.0474842	0.730713	0.946136
FABP4	Fatty acid binding protein 4	P15090	HEI	-0.0068298	0.00421692	0.107458	0.50042
FABP4	Fatty acid binding protein 4	P15090	DASH	-0.00951442	0.04016	0.813054	0.971918
FABP6	Fatty acid binding protein 6	P51161	HEI	0.00504874	0.00362729	0.166062	0.596785
FABP6	Fatty acid binding protein 6	P51161	DASH	0.0183013	0.0344389	0.595935	0.878024
FADD	Fas associated via death domain	Q13158	HEI	0.00257377	0.00522117	0.622784	0.862894
FADD	Fas associated via death domain	Q13158	DASH	-0.0544049	0.0491319	0.269962	0.758177
FAM3C	FAM3 metabolism regulating signaling molecule C	Q92520	HEI	-0.00373228	0.00211385	0.0795342	0.476396
FAM3C	FAM3 metabolism regulating signaling molecule C	Q92520	DASH	-0.030905	0.0200067	0.124561	0.67078
FAP	Fibroblast activation protein alpha	Q12884	HEI	-0.00193802	0.00266049	0.4675	0.793856
FAP	Fibroblast activation protein alpha	Q12884	DASH	-0.0503972	0.0248186	0.0440957	0.631629
FAS	Fas cell surface death receptor	P25445	HEI	-0.000855826	0.00175122	0.625781	0.863578
FAS	Fas cell surface death receptor	P25445	DASH	-0.0164173	0.0164921	0.321145	0.800921
FBP1	Fructose-bisphosphatase 1	P09467	HEI	0.00321647	0.00940823	0.73293	0.897747
FBP1	Fructose-bisphosphatase 1	P09467	DASH	-0.0792652	0.0886222	0.372561	0.803334
FCGR2A	Fc gamma receptor IIa	P12318	HEI	-0.00228643	0.00335575	0.496723	0.805413
FCGR2A	Fc gamma receptor IIa	P12318	DASH	-0.0532421	0.0314279	0.0923639	0.643684
FCGR3B	Fc gamma receptor IIIb	O75015	HEI	-0.000465216	0.0030265	0.878046	0.952597
FCGR3B	Fc gamma receptor IIIb	O75015	DASH	-0.0145352	0.0285519	0.611459	0.88265
FCN2	Ficolin 2	Q15485	HEI	-0.0029437	0.00336215	0.382707	0.772177
FCN2	Ficolin 2	Q15485	DASH	0.0173163	0.0317943	0.586829	0.878024
FCRL1	Fc receptor like 1	Q96LA6	HEI	-0.00420746	0.00337671	0.214738	0.643124
FCRL1	Fc receptor like 1	Q96LA6	DASH	-0.0824853	0.0313187	0.00934864	0.631629
FETUB	Fetuin B	Q9UGM5	HEI	-0.00279709	0.00302655	0.356905	0.741837
FETUB	Fetuin B	Q9UGM5	DASH	-0.0572583	0.0282663	0.0446076	0.631629
FUCA1	Alpha-L-fucosidase 1	P04066	HEI	0.0012292	0.00610632	0.840743	0.935562
FUCA1	Alpha-L-fucosidase 1	P04066	DASH	-0.06294	0.0574265	0.274867	0.758177
GAS6	Growth arrest specific 6	Q14393	HEI	-0.00185792	0.00215748	0.390556	0.778855
GAS6	Growth arrest specific 6	Q14393	DASH	-0.0192867	0.0203591	0.345027	0.803334
GDF15	Growth differentiation factor 15	Q99988	HEI	-0.00382838	0.00233812	0.103692	0.50042
GDF15	Growth differentiation factor 15	Q99988	DASH	-0.00969633	0.0222614	0.66379	0.911153
GDF2	Growth differentiation factor 2	Q9UK05	HEI	-0.00381709	0.00280738	0.176018	0.597115
GDF2	Growth differentiation factor 2	Q9UK05	DASH	-0.00274142	0.026671	0.918272	0.98519
GGH	Gamma-glutamyl hydrolase	Q92820	HEI	-0.00207718	0.00208342	0.320399	0.712365
GGH	Gamma-glutamyl hydrolase	Q92820	DASH	-0.0193755	0.0196722	0.326282	0.800921
GH1	Growth hormone 1	P01241	HEI	-0.00683457	0.0149318	0.647831	0.864216
GH1	Growth hormone 1	P01241	DASH	0.306443	0.138797	0.0288036	0.631629
GHRL	Ghrelin and obestatin prepropeptide	Q9UBU3	HEI	-0.00744077	0.00473998	0.118614	0.50042
GHRL	Ghrelin and obestatin prepropeptide	Q9UBU3	DASH	0.0123842	0.0451144	0.784081	0.971918
GLO1	Glyoxalase I	Q04760	HEI	-0.000363511	0.0061263	0.952765	0.981206
GLO1	Glyoxalase I	Q04760	DASH	0.0372794	0.0577604	0.519664	0.875983
GLRX	Glutaredoxin	P35754	HEI	-0.00121292	0.00648605	0.851915	0.93737
GLRX	Glutaredoxin	P35754	DASH	0.0334161	0.0611833	0.585782	0.878024
GP1BA	Glycoprotein Ib platelet subunit alpha	P07359	HEI	-0.00242755	0.00228045	0.288845	0.687251
GP1BA	Glycoprotein Ib platelet subunit alpha	P07359	DASH	-0.00715473	0.0216056	0.741002	0.953902
GP2	Glycoprotein 2	P55259	HEI	0.00679625	0.00398308	0.090068	0.485523
GP2	Glycoprotein 2	P55259	DASH	-0.00831007	0.0379707	0.827066	0.971918
GPNMB	Glycoprotein nmb	Q14956	HEI	-0.00447807	0.00229503	0.0529344	0.404713
GPNMB	Glycoprotein nmb	Q14956	DASH	-0.0329689	0.0217782	0.132212	0.67078
GPR37	G protein-coupled receptor 37	O15354	HEI	-0.00745979	0.00510057	0.145728	0.558623
GPR37	G protein-coupled receptor 37	O15354	DASH	0.000484513	0.0485061	0.992044	0.997828
GRAP2	GRB2 related adaptor protein 2	O75791	HEI	-0.00644249	0.0108502	0.55358	0.828121
GRAP2	GRB2 related adaptor protein 2	O75791	DASH	-0.196729	0.101273	0.0539804	0.642181
GSTA1	Glutathione S-transferase alpha 1	P08263	HEI	-0.0187066	0.0070778	0.00910823	0.16816
GSTA1	Glutathione S-transferase alpha 1	P08263	DASH	-0.138605	0.0674322	0.0416026	0.631629
GUSB	Glucuronidase beta	P08236	HEI	-0.00530862	0.00459569	0.249911	0.667351
GUSB	Glucuronidase beta	P08236	DASH	-0.0696322	0.0432066	0.109192	0.643684
GYS1	Glycogen synthase 1	P13807	HEI	-0.00416147	0.00681657	0.542478	0.828121
GYS1	Glycogen synthase 1	P13807	DASH	-0.109474	0.0638044	0.0883102	0.643684
GZMH	Granzyme H	P20718	HEI	-0.00323015	0.00429877	0.453605	0.793856
GZMH	Granzyme H	P20718	DASH	0.0393665	0.0405348	0.333056	0.803334
HMOX1	Heme oxygenase 1	P09601	HEI	0.0102995	0.00376223	0.00695354	0.166983
HMOX1	Heme oxygenase 1	P09601	DASH	0.0825392	0.0357733	0.022435	0.631629
HSPB1	Heat shock protein family B (small) member 1	P04792	HEI	-0.00733382	0.00663275	0.270664	0.684962
HSPB1	Heat shock protein family B (small) member 1	P04792	DASH	-0.0796917	0.0625385	0.204574	0.750901
HSPG2	Heparan sulfate proteoglycan 2	P98160	HEI	-0.00122462	0.00198586	0.538407	0.828121
HSPG2	Heparan sulfate proteoglycan 2	P98160	DASH	0.00922218	0.0187583	0.623713	0.892867
HYAL1	Hyaluronidase 1	Q12794	HEI	-0.00284979	0.00188625	0.132979	0.521339
HYAL1	Hyaluronidase 1	Q12794	DASH	-0.0174104	0.0178892	0.332034	0.803334
HYOU1	Hypoxia up-regulated 1	Q9Y4L1	HEI	-0.00463755	0.00171752	0.00774413	0.166983
HYOU1	Hypoxia up-regulated 1	Q9Y4L1	DASH	-0.0249715	0.016485	0.13197	0.67078
ICAM1	Intercellular adhesion molecule 1	P05362	HEI	-0.00501268	0.00217879	0.0228167	0.276022
ICAM1	Intercellular adhesion molecule 1	P05362	DASH	-0.0248294	0.0208377	0.235355	0.758177
ICAM2	Intercellular adhesion molecule 2	P13598	HEI	-0.00326689	0.00262498	0.215283	0.643124
ICAM2	Intercellular adhesion molecule 2	P13598	DASH	0.0203557	0.0248573	0.414168	0.831253
ICAM3	Intercellular adhesion molecule 3	P32942	HEI	-0.000532825	0.00204122	0.794433	0.916664
ICAM3	Intercellular adhesion molecule 3	P32942	DASH	-0.0148337	0.0192377	0.441901	0.832218
ICAM5	Intercellular adhesion molecule 5	Q9UMF0	HEI	-0.00111021	0.00343131	0.746738	0.897747
ICAM5	Intercellular adhesion molecule 5	Q9UMF0	DASH	-0.0381365	0.0322552	0.238981	0.758177
IGFBP1	Insulin like growth factor binding protein 1	P08833	HEI	0.00434878	0.00764412	0.570289	0.832574
IGFBP1	Insulin like growth factor binding protein 1	P08833	DASH	0.067337	0.0720375	0.351451	0.803334
IGFBP2	Insulin like growth factor binding protein 2	P18065	HEI	-0.00420567	0.00536778	0.434593	0.793856
IGFBP2	Insulin like growth factor binding protein 2	P18065	DASH	0.0827272	0.0503252	0.102343	0.643684
IGFBP3	Insulin like growth factor binding protein 3	P17936	HEI	-0.00319059	0.00200492	0.113673	0.50042
IGFBP3	Insulin like growth factor binding protein 3	P17936	DASH	-0.00318026	0.01909	0.867919	0.98519
IGFBP6	Insulin like growth factor binding protein 6	P24592	HEI	-0.00269645	0.00197756	0.174802	0.597115
IGFBP6	Insulin like growth factor binding protein 6	P24592	DASH	-0.0105108	0.0187688	0.576324	0.878024
IGFBP7	Insulin like growth factor binding protein 7	Q16270	HEI	-0.00194616	0.002245	0.387417	0.777087
IGFBP7	Insulin like growth factor binding protein 7	Q16270	DASH	0.0240439	0.0211576	0.25763	0.758177
IGFBPL1	Insulin like growth factor binding protein like 1	Q8WX77	HEI	-0.00137911	0.00298863	0.645156	0.864216
IGFBPL1	Insulin like growth factor binding protein like 1	Q8WX77	DASH	0.0174683	0.0282007	0.536595	0.875983
IGSF8	Immunoglobulin superfamily member 8	Q969P0	HEI	-0.00475926	0.00223365	0.0347773	0.342804
IGSF8	Immunoglobulin superfamily member 8	Q969P0	DASH	-0.0375555	0.021187	0.0783702	0.643684
IL18BP	Interleukin 18 binding protein	O95998	HEI	-0.00305841	0.00229825	0.18533	0.603197
IL18BP	Interleukin 18 binding protein	O95998	DASH	-0.0311773	0.0216773	0.152489	0.686379
IL19	Interleukin 19	Q9UHD0	HEI	-0.00604577	0.00524172	0.250621	0.667351
IL19	Interleukin 19	Q9UHD0	DASH	-0.0537122	0.0495153	0.279805	0.758177
IL1RL1	Interleukin 1 receptor like 1	Q01638	HEI	0.00225197	0.00351674	0.522937	0.828121
IL1RL1	Interleukin 1 receptor like 1	Q01638	DASH	0.0249515	0.0331858	0.453331	0.836359
IL2RA	Interleukin 2 receptor subunit alpha	P01589	HEI	-0.0043687	0.00261857	0.0973752	0.50042
IL2RA	Interleukin 2 receptor subunit alpha	P01589	DASH	-0.01364	0.0249309	0.585129	0.878024
IL6	Interleukin 6	P05231	HEI	-0.000782277	0.00563411	0.889761	0.962281
IL6	Interleukin 6	P05231	DASH	0.0303119	0.0531392	0.56926	0.878024
IL6R	Interleukin 6 receptor	P08887	HEI	-0.00121895	0.00267089	0.648788	0.864216
IL6R	Interleukin 6 receptor	P08887	DASH	-0.0254776	0.0251474	0.312661	0.793149
IL6ST	Interleukin 6 cytokine family signal transducer	P40189	HEI	-0.00210918	0.0016067	0.191316	0.606263
IL6ST	Interleukin 6 cytokine family signal transducer	P40189	DASH	-0.00710706	0.015247	0.641814	0.903779
IRAG2	Inositol 1,4,5-triphosphate receptor associated 2	Q12912	HEI	-0.00153315	0.00619314	0.804823	0.916664
IRAG2	Inositol 1,4,5-triphosphate receptor associated 2	Q12912	DASH	-0.0475937	0.0583528	0.416037	0.831253
ITGB1	Integrin subunit beta 1	P05556	HEI	2.987265270741e-05	0.00171654	0.986139	0.992353
ITGB1	Integrin subunit beta 1	P05556	DASH	-0.0272357	0.0160503	0.0918316	0.643684
ITGB1BP2	Integrin subunit beta 1 binding protein 2	Q9UKP3	HEI	-0.00626059	0.008471	0.461048	0.793856
ITGB1BP2	Integrin subunit beta 1 binding protein 2	Q9UKP3	DASH	-0.176553	0.078793	0.0265436	0.631629
ITGB2	Integrin subunit beta 2	P05107	HEI	-0.000198085	0.00222493	0.929179	0.969738
ITGB2	Integrin subunit beta 2	P05107	DASH	-0.0193757	0.0209464	0.356475	0.803334
ITIH3	Inter-alpha-trypsin inhibitor heavy chain 3	Q06033	HEI	0.000366248	0.00364796	0.920165	0.968817
ITIH3	Inter-alpha-trypsin inhibitor heavy chain 3	Q06033	DASH	0.0120894	0.0344289	0.725985	0.946136
KIT	KIT proto-oncogene, receptor tyrosine kinase	P10721	HEI	0.000861582	0.00217298	0.692313	0.888218
KIT	KIT proto-oncogene, receptor tyrosine kinase	P10721	DASH	-0.014609	0.0204918	0.477026	0.861643
KITLG	KIT ligand	P21583	HEI	0.00363587	0.00324069	0.263716	0.678972
KITLG	KIT ligand	P21583	DASH	0.0664958	0.0302343	0.0294153	0.631629
KYAT1	Kynurenine aminotransferase 1	Q16773	HEI	0.0023242	0.00505548	0.646383	0.864216
KYAT1	Kynurenine aminotransferase 1	Q16773	DASH	0.00336783	0.0477648	0.943885	0.98519
LACTB2	Lactamase beta 2	Q53H82	HEI	-0.00188334	0.00566158	0.73987	0.897747
LACTB2	Lactamase beta 2	Q53H82	DASH	-0.0459867	0.0533392	0.390006	0.825473
LBP	Lipopolysaccharide binding protein	P18428	HEI	-0.00424281	0.00506925	0.403968	0.787395
LBP	Lipopolysaccharide binding protein	P18428	DASH	0.00267326	0.0479747	0.955639	0.98519
LDLR	Low density lipoprotein receptor	P01130	HEI	-0.00548138	0.00390992	0.163048	0.592122
LDLR	Low density lipoprotein receptor	P01130	DASH	-0.0198914	0.0371252	0.592912	0.878024
LEP	Leptin	P41159	HEI	-0.00770771	0.00603619	0.203645	0.624141
LEP	Leptin	P41159	DASH	-0.101805	0.0566873	0.0745626	0.643684
LEPR	Leptin receptor	P48357	HEI	0.0011395	0.00201359	0.572322	0.832574
LEPR	Leptin receptor	P48357	DASH	0.017919	0.0189746	0.346532	0.803334
LGALS1	Galectin 1	P09382	HEI	-0.00511824	0.00271551	0.0614286	0.445443
LGALS1	Galectin 1	P09382	DASH	-0.0317917	0.0258136	0.22007	0.758177
LGALS3	Galectin 3	P17931	HEI	-0.00376	0.00247955	0.131565	0.521339
LGALS3	Galectin 3	P17931	DASH	0.0197766	0.0235366	0.402133	0.831253
LILRA5	Leukocyte immunoglobulin like receptor A5	A6NI73	HEI	-0.00702267	0.00274198	0.0114395	0.187934
LILRA5	Leukocyte immunoglobulin like receptor A5	A6NI73	DASH	-0.0304584	0.0263401	0.249414	0.758177
LILRB1	Leukocyte immunoglobulin like receptor B1	Q8NHL6	HEI	-0.00692811	0.00233759	0.00354614	0.13728
LILRB1	Leukocyte immunoglobulin like receptor B1	Q8NHL6	DASH	-0.0206427	0.0226563	0.363722	0.803334
LILRB2	Leukocyte immunoglobulin like receptor B2	Q8N423	HEI	-0.00620141	0.00228505	0.00744465	0.166983
LILRB2	Leukocyte immunoglobulin like receptor B2	Q8N423	DASH	-0.00917978	0.0220952	0.678407	0.917845
LILRB5	Leukocyte immunoglobulin like receptor B5	O75023	HEI	-0.00735938	0.00515789	0.155753	0.577792
LILRB5	Leukocyte immunoglobulin like receptor B5	O75023	DASH	-0.0440909	0.0488992	0.368708	0.803334
LPL	Lipoprotein lipase	P06858	HEI	-0.00323612	0.00302829	0.28699	0.687251
LPL	Lipoprotein lipase	P06858	DASH	-0.0345613	0.0285606	0.228181	0.758177
LRP11	LDL receptor related protein 11	Q86VZ4	HEI	-0.00231056	0.00274438	0.401197	0.786438
LRP11	LDL receptor related protein 11	Q86VZ4	DASH	-0.00890053	0.025963	0.732227	0.946136
LTBP2	Latent transforming growth factor beta binding protein 2	Q14767	HEI	-0.000544273	0.00207617	0.793571	0.916664
LTBP2	Latent transforming growth factor beta binding protein 2	Q14767	DASH	0.00564564	0.0196012	0.773733	0.967166
MARCO	Macrophage receptor with collagenous structure	Q9UEW3	HEI	-0.00313411	0.00217966	0.152591	0.572217
MARCO	Macrophage receptor with collagenous structure	Q9UEW3	DASH	-0.0554461	0.0202126	0.00684286	0.631629
MB	Myoglobin	P02144	HEI	-0.00293393	0.00404567	0.46948	0.793856
MB	Myoglobin	P02144	DASH	0.0290118	0.0381905	0.448674	0.832218
MCAM	Melanoma cell adhesion molecule	P43121	HEI	0.00407191	0.00267732	0.130436	0.521339
MCAM	Melanoma cell adhesion molecule	P43121	DASH	0.00314977	0.0254747	0.901767	0.98519
MCFD2	Multiple coagulation factor deficiency 2, ER cargo receptor complex subunit	Q8NI22	HEI	-0.00264261	0.00336856	0.434013	0.793856
MCFD2	Multiple coagulation factor deficiency 2, ER cargo receptor complex subunit	Q8NI22	DASH	-0.0518707	0.0315823	0.102645	0.643684
MEGF9	Multiple EGF like domains 9	Q9H1U4	HEI	-0.00228977	0.00190332	0.230894	0.658335
MEGF9	Multiple EGF like domains 9	Q9H1U4	DASH	-0.0291164	0.017898	0.105922	0.643684
MEP1B	Meprin A subunit beta	Q16820	HEI	0.001718	0.00658579	0.794562	0.916664
MEP1B	Meprin A subunit beta	Q16820	DASH	-0.00465634	0.0621929	0.940421	0.98519
MET	MET proto-oncogene, receptor tyrosine kinase	P08581	HEI	0.000147244	0.0017536	0.933197	0.969738
MET	MET proto-oncogene, receptor tyrosine kinase	P08581	DASH	-0.00142482	0.0165566	0.931538	0.98519
MFAP3	Microfibril associated protein 3	P55082	HEI	-0.00387851	0.0034009	0.255959	0.668985
MFAP3	Microfibril associated protein 3	P55082	DASH	-0.0640946	0.0318151	0.0457702	0.631629
MFAP5	Microfibril associated protein 5	Q13361	HEI	-0.00640654	0.00364189	0.080637	0.476396
MFAP5	Microfibril associated protein 5	Q13361	DASH	-0.0423623	0.0345688	0.222366	0.758177
MMP7	Matrix metallopeptidase 7	P09237	HEI	-0.00288629	0.00418108	0.49108	0.805413
MMP7	Matrix metallopeptidase 7	P09237	DASH	-0.00144426	0.0395394	0.970912	0.98519
MNDA	Myeloid cell nuclear differentiation antigen	P41218	HEI	0.0040491	0.00554186	0.466162	0.793856
MNDA	Myeloid cell nuclear differentiation antigen	P41218	DASH	0.120554	0.0514667	0.0205028	0.631629
MPHOSPH8	M-phase phosphoprotein 8	Q99549	HEI	0.00374519	0.00641031	0.559951	0.828121
MPHOSPH8	M-phase phosphoprotein 8	Q99549	DASH	-0.0618658	0.0603779	0.307215	0.790965
MSMB	Microseminoprotein beta	P08118	HEI	0.00257301	0.00502889	0.609666	0.862028
MSMB	Microseminoprotein beta	P08118	DASH	-0.000124906	0.0475224	0.997906	0.998704
MSTN	Myostatin	O14793	HEI	-0.00706768	0.00526017	0.181141	0.600902
MSTN	Myostatin	O14793	DASH	-0.145826	0.0484988	0.00310616	0.631629
NADK	NAD kinase	O95544	HEI	-0.00451659	0.00421707	0.285913	0.687251
NADK	NAD kinase	O95544	DASH	-0.0251131	0.0399168	0.530235	0.875983
NCAM1	Neural cell adhesion molecule 1	P13591	HEI	0.00130356	0.00251248	0.604657	0.860973
NCAM1	Neural cell adhesion molecule 1	P13591	DASH	0.00476988	0.02374	0.841038	0.971918
NECTIN2	Nectin cell adhesion molecule 2	Q92692	HEI	-0.00399832	0.00198914	0.0462533	0.403436
NECTIN2	Nectin cell adhesion molecule 2	Q92692	DASH	-0.0388295	0.0187655	0.0402788	0.631629
NID1	Nidogen 1	P14543	HEI	-0.00482536	0.00269383	0.0753081	0.476396
NID1	Nidogen 1	P14543	DASH	0.00343268	0.0257083	0.893961	0.98519
NOTCH1	Notch receptor 1	P46531	HEI	-0.00232099	0.0014277	0.106158	0.50042
NOTCH1	Notch receptor 1	P46531	DASH	-0.0047328	0.0135946	0.728235	0.946136
NOTCH3	Notch receptor 3	Q9UM47	HEI	0.00101336	0.00259709	0.696962	0.890562
NOTCH3	Notch receptor 3	Q9UM47	DASH	0.000899002	0.024533	0.970818	0.98519
NPDC1	Neural proliferation, differentiation and control 1	Q9NQX5	HEI	-0.00195838	0.00331251	0.55529	0.828121
NPDC1	Neural proliferation, differentiation and control 1	Q9NQX5	DASH	0.00652447	0.0313076	0.835206	0.971918
NPTXR	Neuronal pentraxin receptor	O95502	HEI	-0.00172424	0.00365575	0.637875	0.864216
NPTXR	Neuronal pentraxin receptor	O95502	DASH	-0.00336676	0.0345407	0.922484	0.98519
NRCAM	Neuronal cell adhesion molecule	Q92823	HEI	-0.00155582	0.00220334	0.481234	0.804714
NRCAM	Neuronal cell adhesion molecule	Q92823	DASH	-0.0298995	0.0206917	0.150586	0.686379
NRP1	Neuropilin 1	O14786	HEI	0.00357419	0.00179952	0.0488714	0.403436
NRP1	Neuropilin 1	O14786	DASH	0.0220013	0.0171207	0.20079	0.750901
NTRK2	Neurotrophic receptor tyrosine kinase 2	Q16620	HEI	-0.000880923	0.00236115	0.709618	0.893436
NTRK2	Neurotrophic receptor tyrosine kinase 2	Q16620	DASH	-0.0199834	0.0222423	0.37042	0.803334
OLR1	Oxidized low density lipoprotein receptor 1	P78380	HEI	0.00244595	0.00423104	0.564082	0.828121
OLR1	Oxidized low density lipoprotein receptor 1	P78380	DASH	0.0633853	0.0396495	0.112047	0.643684
OSMR	Oncostatin M receptor	Q99650	HEI	0.000895829	0.00185515	0.629894	0.864216
OSMR	Oncostatin M receptor	Q99650	DASH	0.0162123	0.0174782	0.355149	0.803334
PAG1	Phosphoprotein membrane anchor with glycosphingolipid microdomains 1	Q9NWQ8	HEI	-0.00450317	0.00363393	0.217246	0.643124
PAG1	Phosphoprotein membrane anchor with glycosphingolipid microdomains 1	Q9NWQ8	DASH	-0.0568257	0.0341685	0.0984228	0.643684
PAM	Peptidylglycine alpha-amidating monooxygenase	P19021	HEI	-0.00268113	0.0019646	0.174428	0.597115
PAM	Peptidylglycine alpha-amidating monooxygenase	P19021	DASH	-0.00561952	0.0186602	0.763725	0.958128
PCDH17	Protocadherin 17	O14917	HEI	-0.00209392	0.00256833	0.416229	0.78969
PCDH17	Protocadherin 17	O14917	DASH	0.00634203	0.024298	0.79445	0.971918
PCOLCE	Procollagen C-endopeptidase enhancer	Q15113	HEI	-0.000619447	0.00254082	0.807728	0.916664
PCOLCE	Procollagen C-endopeptidase enhancer	Q15113	DASH	0.0306526	0.0238605	0.200932	0.750901
PCSK9	Proprotein convertase subtilisin/kexin type 9	Q8NBP7	HEI	-0.001469	0.0029597	0.620401	0.862894
PCSK9	Proprotein convertase subtilisin/kexin type 9	Q8NBP7	DASH	-0.039918	0.0277729	0.152758	0.686379
PDCD6	Programmed cell death 6	O75340	HEI	-0.00529897	0.00681838	0.438313	0.793856
PDCD6	Programmed cell death 6	O75340	DASH	-0.163936	0.0630748	0.0103003	0.631629
PDGFA	Platelet derived growth factor subunit A	P04085	HEI	-0.00670564	0.00584123	0.25284	0.667351
PDGFA	Platelet derived growth factor subunit A	P04085	DASH	-0.0177847	0.0553772	0.748549	0.958128
PDGFRA	Platelet derived growth factor receptor alpha	P16234	HEI	-0.00474622	0.00231809	0.0423926	0.395283
PDGFRA	Platelet derived growth factor receptor alpha	P16234	DASH	-0.0179392	0.0221468	0.419241	0.831253
PDGFRB	Platelet derived growth factor receptor beta	P09619	HEI	-0.00161104	0.00259809	0.53616	0.828121
PDGFRB	Platelet derived growth factor receptor beta	P09619	DASH	-0.0120922	0.0245417	0.622945	0.892867
PEAR1	Platelet endothelial aggregation receptor 1	Q5VY43	HEI	0.00103523	0.00220852	0.639947	0.864216
PEAR1	Platelet endothelial aggregation receptor 1	Q5VY43	DASH	0.00407802	0.0208646	0.845309	0.971918
PGLYRP1	Peptidoglycan recognition protein 1	O75594	HEI	-0.0017652	0.00355511	0.620266	0.862894
PGLYRP1	Peptidoglycan recognition protein 1	O75594	DASH	0.0785506	0.0329631	0.0184508	0.631629
PI3	Peptidase inhibitor 3	P19957	HEI	-0.00414035	0.00375505	0.272	0.684962
PI3	Peptidase inhibitor 3	P19957	DASH	0.0396896	0.0354488	0.264697	0.758177
PILRB	Paired immunoglobin like type 2 receptor beta	Q9UKJ0	HEI	-0.00875258	0.00445974	0.0515836	0.404462
PILRB	Paired immunoglobin like type 2 receptor beta	Q9UKJ0	DASH	-0.0515255	0.0424424	0.226691	0.758177
PLA2G1B	Phospholipase A2 group IB	P04054	HEI	0.000125615	0.00274942	0.963621	0.983901
PLA2G1B	Phospholipase A2 group IB	P04054	DASH	0.0287721	0.0258501	0.26751	0.758177
PLA2G2A	Phospholipase A2 group IIA	P14555	HEI	-0.00336275	0.0045538	0.461418	0.793856
PLA2G2A	Phospholipase A2 group IIA	P14555	DASH	0.0731419	0.0426498	0.0884631	0.643684
PLAT	Plasminogen activator	P00750	HEI	-0.00416743	0.00409198	0.310143	0.694801
PLAT	Plasminogen activator	P00750	DASH	-0.0530069	0.0385232	0.170922	0.719125
PLIN3	Perilipin 3	O60664	HEI	3.7466685304012e-05	0.00308845	0.990337	0.992353
PLIN3	Perilipin 3	O60664	DASH	-0.0158844	0.0291301	0.58638	0.878024
PLPBP	Pyridoxal phosphate binding protein	O94903	HEI	-0.000739107	0.00674777	0.912929	0.968817
PLPBP	Pyridoxal phosphate binding protein	O94903	DASH	-0.0256108	0.0636766	0.68812	0.924203
PLTP	Phospholipid transfer protein	P55058	HEI	0.0048519	0.00335992	0.150852	0.571912
PLTP	Phospholipid transfer protein	P55058	DASH	0.0206009	0.0319017	0.51944	0.875983
PLXNB2	Plexin B2	O15031	HEI	-0.00294763	0.00184391	0.112062	0.50042
PLXNB2	Plexin B2	O15031	DASH	-0.0112807	0.0175353	0.521022	0.875983
PLXNB3	Plexin B3	Q9ULL4	HEI	-0.00429505	0.00336947	0.204429	0.624141
PLXNB3	Plexin B3	Q9ULL4	DASH	-0.0556589	0.0316571	0.0807977	0.643684
PM20D1	Peptidase M20 domain containing 1	Q6GTS8	HEI	0.0217241	0.0142157	0.128618	0.521339
PM20D1	Peptidase M20 domain containing 1	Q6GTS8	DASH	-0.0362485	0.135246	0.789061	0.971918
PPIB	Peptidylprolyl isomerase B	P23284	HEI	-0.00521905	0.00741821	0.482828	0.804714
PPIB	Peptidylprolyl isomerase B	P23284	DASH	-0.114845	0.0695144	0.100648	0.643684
PPP1R2	Protein phosphatase 1 regulatory inhibitor subunit 2	P41236	HEI	-0.00168565	0.00570042	0.767871	0.909159
PPP1R2	Protein phosphatase 1 regulatory inhibitor subunit 2	P41236	DASH	-0.0813213	0.0534171	0.130061	0.67078
PRCP	Prolylcarboxypeptidase	P42785	HEI	-0.00375729	0.00237488	0.115776	0.50042
PRCP	Prolylcarboxypeptidase	P42785	DASH	-0.0266311	0.0225055	0.238595	0.758177
PRKAR1A	Protein kinase cAMP-dependent type I regulatory subunit alpha	P10644	HEI	-0.0114176	0.00729809	0.119859	0.50042
PRKAR1A	Protein kinase cAMP-dependent type I regulatory subunit alpha	P10644	DASH	-0.0810799	0.0691535	0.242908	0.758177
PROC	Protein C, inactivator of coagulation factors Va and VIIIa	P04070	HEI	-0.00378387	0.00215798	0.0816127	0.476396
PROC	Protein C, inactivator of coagulation factors Va and VIIIa	P04070	DASH	-0.012315	0.0205615	0.550138	0.875983
PRSS2	Serine protease 2	P07478	HEI	-0.00575656	0.00326188	0.0796745	0.476396
PRSS2	Serine protease 2	P07478	DASH	0.0184114	0.0310845	0.554557	0.875983
PRSS27	Serine protease 27	Q9BQR3	HEI	-0.0031255	0.00264775	0.239733	0.658969
PRSS27	Serine protease 27	Q9BQR3	DASH	-0.0282546	0.0250085	0.260401	0.758177
PRTN3	Proteinase 3	P24158	HEI	-0.00329237	0.00314336	0.296633	0.694801
PRTN3	Proteinase 3	P24158	DASH	0.0383901	0.0296198	0.196973	0.750901
PTGDS	Prostaglandin D2 synthase	P41222	HEI	-0.00434276	0.00205559	0.03632	0.348066
PTGDS	Prostaglandin D2 synthase	P41222	DASH	-0.022688	0.0196112	0.249193	0.758177
PTN	Pleiotrophin	P21246	HEI	-0.00153299	0.00485005	0.752393	0.898185
PTN	Pleiotrophin	P21246	DASH	0.0206189	0.0457757	0.653062	0.910656
PTPRF	Protein tyrosine phosphatase receptor type F	P10586	HEI	-0.00312888	0.00238533	0.19166	0.606263
PTPRF	Protein tyrosine phosphatase receptor type F	P10586	DASH	0.0139188	0.0226234	0.539348	0.875983
PTPRS	Protein tyrosine phosphatase receptor type S	Q13332	HEI	-0.00560543	0.00197659	0.00521424	0.143557
PTPRS	Protein tyrosine phosphatase receptor type S	Q13332	DASH	-0.0292494	0.0190133	0.126108	0.67078
QDPR	Quinoid dihydropteridine reductase	P09417	HEI	-0.00340545	0.00402232	0.398573	0.785759
QDPR	Quinoid dihydropteridine reductase	P09417	DASH	-0.0262892	0.0380074	0.490225	0.86258
QPCT	Glutaminyl-peptide cyclotransferase	Q16769	HEI	-0.00640943	0.00364587	0.0808295	0.476396
QPCT	Glutaminyl-peptide cyclotransferase	Q16769	DASH	-0.00100718	0.0347824	0.976939	0.985996
RARRES2	Retinoic acid receptor responder 2	Q99969	HEI	-0.0137017	0.00402873	0.000864819	0.107102
RARRES2	Retinoic acid receptor responder 2	Q99969	DASH	-0.0793242	0.0389598	0.0435411	0.631629
RCOR1	REST corepressor 1	Q9UKL0	HEI	-0.000993181	0.00277631	0.721055	0.897747
RCOR1	REST corepressor 1	Q9UKL0	DASH	0.0179089	0.0261823	0.495046	0.86258
REG1A	Regenerating family member 1 alpha	P05451	HEI	-0.00192053	0.00371984	0.606424	0.860973
REG1A	Regenerating family member 1 alpha	P05451	DASH	0.00879236	0.0351452	0.802803	0.971918
REG1B	Regenerating family member 1 beta	P48304	HEI	-0.00197791	0.0048451	0.683699	0.883502
REG1B	Regenerating family member 1 beta	P48304	DASH	0.0332102	0.0456889	0.468458	0.85967
REG3A	Regenerating family member 3 alpha	Q06141	HEI	-0.00678727	0.00443664	0.12821	0.521339
REG3A	Regenerating family member 3 alpha	Q06141	DASH	-0.0104348	0.0422119	0.805097	0.971918
REN	Renin	P00797	HEI	-0.000690391	0.0035284	0.845141	0.935562
REN	Renin	P00797	DASH	-0.0443173	0.0331166	0.182892	0.738967
RETN	Resistin	Q9HD89	HEI	-0.00407977	0.0029479	0.168469	0.597115
RETN	Resistin	Q9HD89	DASH	0.0392755	0.0278254	0.160211	0.694304
RNASE3	Ribonuclease A family member 3	P12724	HEI	0.00363612	0.0067515	0.591002	0.84604
RNASE3	Ribonuclease A family member 3	P12724	DASH	0.00292112	0.0638066	0.963547	0.98519
RNASET2	Ribonuclease T2	O00584	HEI	-0.0019258	0.00200353	0.338027	0.719872
RNASET2	Ribonuclease T2	O00584	DASH	-0.0131682	0.0189445	0.488093	0.86258
ROR1	Receptor tyrosine kinase like orphan receptor 1	Q01973	HEI	-0.0024611	0.0022269	0.27089	0.684962
ROR1	Receptor tyrosine kinase like orphan receptor 1	Q01973	DASH	-0.0214134	0.0210384	0.310434	0.793149
S100A11	S100 calcium binding protein A11	P31949	HEI	-0.00021253	0.00214144	0.921078	0.968817
S100A11	S100 calcium binding protein A11	P31949	DASH	-3.28953e-05	0.0202191	0.998704	0.998704
SCARF1	Scavenger receptor class F member 1	Q14162	HEI	-0.00373548	0.00316762	0.240197	0.658969
SCARF1	Scavenger receptor class F member 1	Q14162	DASH	-0.0404266	0.0298627	0.177894	0.738967
SDC1	Syndecan 1	P18827	HEI	-0.00103714	0.00273439	0.705015	0.892983
SDC1	Syndecan 1	P18827	DASH	-0.00236037	0.0258286	0.92731	0.98519
SDC4	Syndecan 4	P31431	HEI	-0.00579104	0.00472016	0.221831	0.643124
SDC4	Syndecan 4	P31431	DASH	0.00672168	0.0447895	0.880913	0.98519
SELE	Selectin E	P16581	HEI	-0.00586012	0.00370089	0.115472	0.50042
SELE	Selectin E	P16581	DASH	-0.0450652	0.0350421	0.200455	0.750901
SELP	Selectin P	P16109	HEI	-0.00439793	0.0041094	0.286278	0.687251
SELP	Selectin P	P16109	DASH	-0.0883393	0.0382622	0.0223489	0.631629
SEMA3F	Semaphorin 3F	Q13275	HEI	-0.00606178	0.00229144	0.0090467	0.16816
SEMA3F	Semaphorin 3F	Q13275	DASH	0.0138519	0.0221141	0.532035	0.875983
SEMA7A	Semaphorin 7A	O75326	HEI	-0.00365193	0.00202266	0.0730419	0.476396
SEMA7A	Semaphorin 7A	O75326	DASH	-0.00413238	0.0193045	0.830795	0.971918
SERPINA11	Serpin family A member 11	Q86U17	HEI	-0.00927181	0.00378395	0.0154478	0.231717
SERPINA11	Serpin family A member 11	Q86U17	DASH	0.034055	0.0363401	0.350234	0.803334
SERPINA12	Serpin family A member 12	Q8IW75	HEI	-0.0099303	0.0108273	0.360566	0.744882
SERPINA12	Serpin family A member 12	Q8IW75	DASH	-0.00596209	0.102517	0.953703	0.98519
SERPINB5	Serpin family B member 5	P36952	HEI	0.0106551	0.00474325	0.0261708	0.282154
SERPINB5	Serpin family B member 5	P36952	DASH	-0.0200567	0.0455155	0.660108	0.911153
SERPINE1	Serpin family E member 1	P05121	HEI	-0.00808576	0.00494323	0.104037	0.50042
SERPINE1	Serpin family E member 1	P05121	DASH	-0.0774094	0.0466595	0.0992421	0.643684
SFTPD	Surfactant protein D	P35247	HEI	0.00308474	0.00523899	0.556896	0.828121
SFTPD	Surfactant protein D	P35247	DASH	0.0523164	0.0493339	0.290677	0.765522
SIGLEC7	Sialic acid binding Ig like lectin 7	Q9Y286	HEI	-0.00570926	0.00198594	0.00464284	0.143557
SIGLEC7	Sialic acid binding Ig like lectin 7	Q9Y286	DASH	0.00083128	0.01927	0.96565	0.98519
SIRPA	Signal regulatory protein alpha	P78324	HEI	-0.00282171	0.00332595	0.397598	0.785759
SIRPA	Signal regulatory protein alpha	P78324	DASH	0.026215	0.0314044	0.405209	0.831253
SLITRK6	SLIT and NTRK like family member 6	Q9H5Y7	HEI	-0.00219521	0.00286299	0.444457	0.793856
SLITRK6	SLIT and NTRK like family member 6	Q9H5Y7	DASH	-0.0148131	0.0270573	0.584885	0.878024
SNAP23	Synaptosome associated protein 23	O00161	HEI	-0.00515234	0.0079394	0.517378	0.826906
SNAP23	Synaptosome associated protein 23	O00161	DASH	-0.131224	0.0742827	0.0793789	0.643684
SNX9	Sorting nexin 9	Q9Y5X1	HEI	-0.00154349	0.00551458	0.779953	0.914763
SNX9	Sorting nexin 9	Q9Y5X1	DASH	-0.0395529	0.0519774	0.447898	0.832218
SOD1	Superoxide dismutase 1	P00441	HEI	0.00179052	0.00385383	0.642899	0.864216
SOD1	Superoxide dismutase 1	P00441	DASH	0.0432103	0.0362378	0.235022	0.758177
SORT1	Sortilin 1	Q99523	HEI	-0.00292548	0.00271829	0.283592	0.687251
SORT1	Sortilin 1	Q99523	DASH	-0.0118297	0.0257471	0.646584	0.906795
SOST	Sclerostin	Q9BQB4	HEI	-0.00803737	0.00312895	0.011204	0.187934
SOST	Sclerostin	Q9BQB4	DASH	-0.0216367	0.0301449	0.474046	0.860767
SPARCL1	SPARC like 1	Q14515	HEI	-0.00168681	0.00222808	0.45022	0.793856
SPARCL1	SPARC like 1	Q14515	DASH	-0.0216979	0.0210012	0.303221	0.78655
SPON2	Spondin 2	Q9BUD6	HEI	-0.00172412	0.00251945	0.494848	0.805413
SPON2	Spondin 2	Q9BUD6	DASH	-0.0149566	0.0237933	0.530584	0.875983
SPP1	Secreted phosphoprotein 1	P10451	HEI	0.00102591	0.00272031	0.706621	0.892983
SPP1	Secreted phosphoprotein 1	P10451	DASH	0.024233	0.0256184	0.34574	0.803334
SSC4D	Scavenger receptor cysteine rich family member with 4 domains	Q8WTU2	HEI	-0.0121509	0.00926967	0.191961	0.606263
SSC4D	Scavenger receptor cysteine rich family member with 4 domains	Q8WTU2	DASH	-0.129795	0.0873761	0.139559	0.676126
SSC5D	Scavenger receptor cysteine rich family member with 5 domains	A1L4H1	HEI	-0.00428237	0.00396287	0.281634	0.687251
SSC5D	Scavenger receptor cysteine rich family member with 5 domains	A1L4H1	DASH	-0.0295505	0.0374845	0.431768	0.832218
ST6GAL1	ST6 beta-galactoside alpha-2,6-sialyltransferase 1	P15907	HEI	-0.00534909	0.00226315	0.0194087	0.26784
ST6GAL1	ST6 beta-galactoside alpha-2,6-sialyltransferase 1	P15907	DASH	-0.0182695	0.0217175	0.401585	0.831253
STK11	Serine/threonine kinase 11	Q15831	HEI	-0.00345508	0.00497606	0.488565	0.805413
STK11	Serine/threonine kinase 11	Q15831	DASH	-0.062575	0.0467745	0.183027	0.738967
STK4	Serine/threonine kinase 4	Q13043	HEI	-0.00114525	0.00671938	0.864899	0.944273
STK4	Serine/threonine kinase 4	Q13043	DASH	-0.100072	0.0629081	0.113811	0.643684
SUSD1	Sushi domain containing 1	Q6UWL2	HEI	-0.00301053	0.00441051	0.495946	0.805413
SUSD1	Sushi domain containing 1	Q6UWL2	DASH	-0.034017	0.0416133	0.414991	0.831253
TCN2	Transcobalamin 2	P20062	HEI	-0.00286212	0.00253913	0.261493	0.678308
TCN2	Transcobalamin 2	P20062	DASH	-0.0168275	0.0240365	0.484983	0.86258
TFF3	Trefoil factor 3	Q07654	HEI	-0.00442035	0.00428869	0.304374	0.694801
TFF3	Trefoil factor 3	Q07654	DASH	-0.0357338	0.0405307	0.379406	0.811628
TFPI	Tissue factor pathway inhibitor	P10646	HEI	-0.00614016	0.00217466	0.00540938	0.143557
TFPI	Tissue factor pathway inhibitor	P10646	DASH	-0.0161515	0.0210393	0.443909	0.832218
TFRC	Transferrin receptor	P02786	HEI	0.000478236	0.003536	0.892601	0.962336
TFRC	Transferrin receptor	P02786	DASH	-0.0207866	0.0333432	0.533979	0.875983
TGFBI	Transforming growth factor beta induced	Q15582	HEI	-0.00401255	0.00206543	0.0539617	0.404713
TGFBI	Transforming growth factor beta induced	Q15582	DASH	-0.00195232	0.0197489	0.921386	0.98519
TGFBR3	Transforming growth factor beta receptor 3	Q03167	HEI	-2.23826e-05	0.00191967	0.990713	0.992353
TGFBR3	Transforming growth factor beta receptor 3	Q03167	DASH	0.00246342	0.0181235	0.892067	0.98519
TGM2	Transglutaminase 2	P21980	HEI	0.0010205	0.00628301	0.871196	0.948148
TGM2	Transglutaminase 2	P21980	DASH	0.00810131	0.0593226	0.891563	0.98519
THBD	Thrombomodulin	P07204	HEI	-0.004001	0.00229116	0.0828515	0.476396
THBD	Thrombomodulin	P07204	DASH	-0.024077	0.0217648	0.270431	0.758177
THBS4	Thrombospondin 4	P35443	HEI	0.00406132	0.00346976	0.243699	0.662016
THBS4	Thrombospondin 4	P35443	DASH	-0.0369349	0.0327708	0.26155	0.758177
THOP1	Thimet oligopeptidase 1	P52888	HEI	-0.00449544	0.00331029	0.176538	0.597115
THOP1	Thimet oligopeptidase 1	P52888	DASH	0.0043526	0.0314475	0.890107	0.98519
THPO	Thrombopoietin	P40225	HEI	-0.00729399	0.00293212	0.0139774	0.219191
THPO	Thrombopoietin	P40225	DASH	-0.0126597	0.028241	0.654616	0.910656
TIA1	TIA1 cytotoxic granule associated RNA binding protein	P31483	HEI	0.00225677	0.00569643	0.692553	0.888218
TIA1	TIA1 cytotoxic granule associated RNA binding protein	P31483	DASH	-0.0375959	0.0537221	0.485144	0.86258
TIE1	Tyrosine kinase with immunoglobulin like and EGF like domains 1	P35590	HEI	0.00010434	0.0027071	0.969307	0.986463
TIE1	Tyrosine kinase with immunoglobulin like and EGF like domains 1	P35590	DASH	0.011064	0.0255429	0.665538	0.911153
TIMD4	T cell immunoglobulin and mucin domain containing 4	Q96H15	HEI	-0.000622851	0.00320275	0.846074	0.935562
TIMD4	T cell immunoglobulin and mucin domain containing 4	Q96H15	DASH	-0.0250269	0.0301721	0.408183	0.831253
TIMP1	TIMP metallopeptidase inhibitor 1	P01033	HEI	-0.00341452	0.00208971	0.104406	0.50042
TIMP1	TIMP metallopeptidase inhibitor 1	P01033	DASH	-0.00771413	0.0198982	0.698814	0.92977
TINAGL1	Tubulointerstitial nephritis antigen like 1	Q9GZM7	HEI	-0.00184899	0.00191436	0.335704	0.719366
TINAGL1	Tubulointerstitial nephritis antigen like 1	Q9GZM7	DASH	0.00728009	0.0181217	0.688464	0.924203
TNC	Tenascin C	P24821	HEI	0.00126057	0.00362946	0.72885	0.897747
TNC	Tenascin C	P24821	DASH	-0.0147089	0.0342601	0.668312	0.911335
TNF	Tumor necrosis factor	P01375	HEI	-0.00469732	0.00249749	0.0619746	0.445443
TNF	Tumor necrosis factor	P01375	DASH	-0.0112274	0.0238441	0.638432	0.9027
TNFRSF10C	TNF receptor superfamily member 10c	O14798	HEI	0.00317113	0.0032362	0.32875	0.716321
TNFRSF10C	TNF receptor superfamily member 10c	O14798	DASH	0.0318602	0.0305414	0.298577	0.780372
TNFSF13B	TNF superfamily member 13b	Q9Y275	HEI	-0.00568469	0.00194282	0.00397914	0.13728
TNFSF13B	TNF superfamily member 13b	Q9Y275	DASH	0.00363253	0.0188673	0.847593	0.971918
TSHB	Thyroid stimulating hormone subunit beta	P01222	HEI	-0.0011389	0.00499914	0.820103	0.927341
TSHB	Thyroid stimulating hormone subunit beta	P01222	DASH	-0.0382153	0.0471023	0.418491	0.831253
TYMP	Thymidine phosphorylase	P19971	HEI	-0.00128542	0.00523636	0.806427	0.916664
TYMP	Thymidine phosphorylase	P19971	DASH	-0.0737198	0.049074	0.135186	0.674477
TYRO3	TYRO3 protein tyrosine kinase	Q06418	HEI	-2.6047e-05	0.00271314	0.992353	0.992353
TYRO3	TYRO3 protein tyrosine kinase	Q06418	DASH	0.00797031	0.0256076	0.756053	0.958128
UMOD	Uromodulin	P07911	HEI	0.00710627	0.00412934	0.0873688	0.483852
UMOD	Uromodulin	P07911	DASH	0.0551058	0.0391147	0.160998	0.694304
USP8	Ubiquitin specific peptidase 8	P40818	HEI	0.00200702	0.00672084	0.765647	0.909159
USP8	Ubiquitin specific peptidase 8	P40818	DASH	-0.0671368	0.063232	0.290089	0.765522
VAMP5	Vesicle associated membrane protein 5	O95183	HEI	-0.00431974	0.00582817	0.459765	0.793856
VAMP5	Vesicle associated membrane protein 5	O95183	DASH	-0.00592016	0.0551272	0.914625	0.98519
VASN	Vasorin	Q6EMK4	HEI	-0.00496715	0.00216531	0.023209	0.276022
VASN	Vasorin	Q6EMK4	DASH	-0.0121053	0.0207825	0.561137	0.875983
VCAM1	Vascular cell adhesion molecule 1	P19320	HEI	-0.00338505	0.00202557	0.0968183	0.50042
VCAM1	Vascular cell adhesion molecule 1	P19320	DASH	-0.0112724	0.0192828	0.559726	0.875983
VSIR	V-set immunoregulatory receptor	Q9H7M9	HEI	0.00131202	0.00377891	0.728942	0.897747
VSIR	V-set immunoregulatory receptor	Q9H7M9	DASH	-0.0428782	0.0355176	0.229279	0.758177
VWF	Von Willebrand factor	P04275	HEI	0.00546438	0.00757301	0.471711	0.793856
VWF	Von Willebrand factor	P04275	DASH	0.0299838	0.0715844	0.67593	0.917845
WASF1	WASP family member 1	Q92558	HEI	-0.00274122	0.00726059	0.706311	0.892983
WASF1	WASP family member 1	Q92558	DASH	-0.110145	0.0679797	0.107319	0.643684
XG	Xg glycoprotein	P55808	HEI	-0.000423068	0.00205536	0.837203	0.935562
XG	Xg glycoprotein	P55808	DASH	0.00730033	0.0193991	0.70722	0.934831

## Sheet: Table S6
Table S6: Untargeted metabolite-wide association study results after adjustment for kilocalories.
Diet Index	Feature (mz_retention time)	Beta	SE	P Value	Q Value
HEI	100.004143465683_16.789180723734	-0.0101551	0.00686637	0.14183590536404675	0.844812
HEI	100.004146623481_62.2568726990674	0.00467158	0.0065116	0.4745420998435713	0.9326235331757339
HEI	100.004153530792_180.750850202673	0.00986069	0.0069111	0.15630350396352544	0.8513119859033548
HEI	100.009835162333_443.816356789473	0.00696859	0.00576425	0.22912645035391083	0.8735979127500157
HEI	100.01036614549_205.088483164068	-0.0101742	0.00713365	0.1564638722742516	0.8513119859033548
HEI	100.012240216283_117.606402264299	3.869889345565786e-4	0.00580839	0.9469932422503211	0.9993779505094912
HEI	100.022740885649_234.849663100181	0.012078576153872757	0.00676054	0.0765871	0.7927695272294992
HEI	100.023437_16.01390957	0.0020779	0.00413421	0.6161812449238768	0.9576848190777958
HEI	100.02358302728_449.812632890478	0.00215098	0.00338611	0.5265150855999821	0.9401393415205961
HEI	100.030741903671_310.80906214367	0.014786474769658655	0.0067231	0.029818978795647544	0.6844715135382609
HEI	100.040536693444_202.570926684761	-0.0040084	0.00746311	0.5922222919055903	0.9563234662925069
HEI	100.0667589_31.50350132	0.00523742	0.0072453	0.47120120104818874	0.9315787322958361
HEI	100.0689703_31.50513773	-0.00354182	0.00707834	0.6177512902906814	0.9576848190777958
HEI	100.072547478822_83.9574047749354	-0.000998946	0.00655746	0.8791833672264645	0.9938085537524086
HEI	100.0748127_31.21106555	0.00238333	0.00714336	0.7392463022939891	0.9754541161288053
HEI	100.074904171012_196.640477871625	0.00269851	0.00691231	0.6969568681555552	0.9685204185470546
HEI	100.074924591623_84.3860119207632	0.00153392	0.00705823	0.8283346671638963	0.9869580654170943
HEI	100.076867047666_83.609898193255	-0.000517913	0.00699323	0.9410897180863111	0.9993779505094912
HEI	100.0828428_31.25176222	0.00144158	0.00716214	0.8408314126773544	0.9891353514557976
HEI	100.0832608_274.3205165	0.00452548	0.00737226	0.5405047998181884	0.944348
HEI	100.083396973659_181.25790260766	-0.00219444	0.00749044	0.7700680016049366	0.9804519168151501
HEI	100.111269417095_222.956891958756	-0.00295026	0.00714634	0.6804829558323495	0.9673504411038372
HEI	100.488181210384_33.4296230079516	0.012355502626798732	0.0073498	0.0954178	0.8216349958474585
HEI	100.4885352_243.4545655	-0.0161284	0.00693397	0.0217401	0.6615348362513985
HEI	100.508545330491_58.4502218441238	-0.00927511	0.00643313	0.1520375584234844	0.8513119859033548
HEI	100.5122508_8.590858381	-0.00450737	0.00685173	0.5119308673368127	0.9387146235715891
HEI	100.619861065493_58.0605069682674	-0.0106695	0.00721262	0.14175307806850249	0.844812
HEI	100.73728825347_53.9723617082166	-0.00592651	0.00738874	0.424121	0.9237305694900361
HEI	100.7564656_18.82714372	0.0086469	0.00370903	0.021448402446072688	0.6615348362513985
HEI	100.756644076644_310.976300003947	0.011084631961505461	0.00436217	0.012359712150232042	0.6371858420142739
HEI	100.828156_400.688067	-0.00353393	0.007158	0.6224414598626771	0.9576848190777958
HEI	100.82851595199_53.5216940679595	0.00384562	0.00720794	0.5946819595413544	0.9563461836565391
HEI	100.925892_275.9735288	-0.00140297	0.00737003	0.8493560983294378	0.9902189016413108
HEI	100.9259071_19.78972342	-0.00400702	0.0072856	0.5833739252142307	0.9550131803205869
HEI	100.925971326592_12.6424407691994	0.017950451125145733	0.00712995	0.013167747992647702	0.6389643256771909
HEI	100.925997981507_338.562979046397	-0.00333907	0.00732286	0.6492497639354164	0.9617321275690692
HEI	100.9334104_402.0091973	0.016751719620408632	0.00700544	0.018385828123714344	0.6439906350928989
HEI	100.933581808233_118.197698710525	0.0066146	0.00695577	0.34358940598585164	0.905969
HEI	100.933676624948_344.988133850507	-0.00729586	0.00716816	0.3108662720634825	0.898121
HEI	100.9461023_392.1849323	-0.0113559	0.00692976	0.10395997041070575	0.8309042397997143
HEI	100.956272991672_169.08094661575	-0.00234038	0.00721609	0.7462691031746473	0.9769798748242302
HEI	100.956337285149_284.561731278598	-0.010382	0.00685109	0.13237323600259582	0.8411762042205849
HEI	100.9646256_27.64681592	-0.0121411	0.00637407	0.059265	0.7652696756870082
HEI	100.964713922944_423.083426606653	-0.00450475	0.00353206	0.20469824807687562	0.8621881620556325
HEI	100.9664273_8.410924328	0.00553016	0.00661042	0.4045330232944333	0.9203160730350457
HEI	100.96656429602_20.443006962443	-0.00161682	0.00716844	0.8219468963474182	0.9860354370923873
HEI	100.966580038264_171.772125748104	0.0068724	0.00671665	0.3083296876494431	0.898121
HEI	100.9855617_28.78802446	-0.00341004	0.00715866	0.6347120362572538	0.9600225030710801
HEI	100.985685005122_440.113175487028	0.00272584	0.00711214	0.7022179534532422	0.9689004951376476
HEI	1000.01238663179_193.240966078244	0.00828194	0.0070238	0.24074076559550442	0.8806103836645277
HEI	1000.2871226608_60.9388765840282	0.00585928	0.00672621	0.38547732018600045	0.9159936176946779
HEI	1001.28815672782_60.9893768954857	0.00286979	0.00685121	0.676077	0.9663060048707686
HEI	1001.656387_292.0777754	0.00687985	0.00706046	0.33185888848924716	0.9042431811453941
HEI	1001.693111_324.6342095	0.00607913	0.00740571	0.4133893650087491	0.9237305694900361
HEI	1002.11800516612_266.321943496218	0.0106039	0.00713466	0.13990156450792518	0.8414346504074389
HEI	1002.661027_301.0573407	0.00552235	0.00732102	0.4521759301000724	0.9287084566441653
HEI	1003.163452_306.9763749	0.00631866	0.00691877	0.36298188035254697	0.9083776533053747
HEI	1003.578229_285.5260997	0.0062809	0.00719791	0.38466817324979974	0.9159936176946779
HEI	1003.667318_308.8043058	-0.00326809	0.00723729	0.6524196472815738	0.961826
HEI	1003.79269288606_313.494431730617	0.00279657	0.00643918	0.6648663462343632	0.9641394143484918
HEI	1004.29516317874_313.464304782259	0.00717198	0.00571238	0.21179376633874716	0.865874
HEI	1004.581552_285.5086415	0.00408551	0.00724464	0.5738772784165425	0.9524962174025134
HEI	1004.79248191585_313.3767858201	0.012626822679133924	0.00561196	0.026319580137715372	0.6754193029139295
HEI	1005.687676_322.8094718	0.00605516	0.00690266	0.38216408638057575	0.9159936176946779
HEI	1005.68924057875_203.181312970399	0.00626975	0.00702392	0.373889	0.9138409175078807
HEI	1005.797435_17.82368395	-0.00305137	0.00715167	0.6704073904904202	0.9646950946489576
HEI	1005.988491_193.5096353	0.00415152	0.00733163	0.5723096382021009	0.9514977754152217
HEI	1006.489726_193.4986867	0.00496232	0.0073022	0.49812169438797194	0.937011
HEI	1006.69208883533_202.062035176909	-0.00318693	0.00732853	0.6644602531812736	0.9640417330938189
HEI	1006.760623_19.34018849	-0.00345438	0.00235062	0.14436333967187026	0.8456226309921725
HEI	1006.76154507249_307.32780870026	-0.00230079	0.00710251	0.7465616991955104	0.9769798748242302
HEI	1006.991382_193.5208844	0.0017651	0.00723961	0.8078033673402333	0.9852470005444752
HEI	1007.26323971344_306.832266586232	0.00174278	0.00717382	0.8084803156437099	0.9852470005444752
HEI	1007.76367392146_307.293399269097	-0.00471303	0.00625173	0.4524383972728413	0.9287084566441653
HEI	1008.27052848972_193.727554196135	-0.00158408	0.00668955	0.8132271080111547	0.9852765778050329
HEI	1008.77149685279_194.854417683882	-0.0124021	0.00679135	0.0703755	0.7795410011846275
HEI	1008.80485825602_310.651443061258	0.00651919	0.00669939	0.33251	0.9042431811453941
HEI	1008.805816_18.64627812	0.00579518	0.00341893	0.0927297	0.8192247287658734
HEI	1009.27295984119_193.400200569332	0.00347623	0.00676144	0.6081344033790774	0.9576848190777958
HEI	1009.31615525099_310.647981504869	0.00680363	0.00490139	0.1677436418003634	0.8558407354222339
HEI	1009.77014533517_190.435098906699	0.00938476	0.00719576	0.1947230116315917	0.8620216043780886
HEI	1009.80772217275_311.108817773501	0.00439392	0.006409	0.49432986608978113	0.9363689609492558
HEI	101.010634770933_442.589079430668	0.011111598050236482	0.00620338	0.0758438	0.7916795189153892
HEI	101.0243744_436.8926241	-0.00673372	0.00655185	0.3061838863599482	0.898121
HEI	101.02441_21.32880851	0.00447464	0.00681988	0.5130364653157791	0.9387146235715891
HEI	101.024492299965_309.595792210944	0.00624015	0.00674502	0.3567922729177174	0.906673
HEI	101.024493838943_207.532384528203	-0.000837596	0.00167545	0.6180687132824487	0.9576848190777958
HEI	101.024504765216_69.8489559462256	0.0158544	0.00686135	0.022601914000106138	0.6643717483694851
HEI	101.035715004737_344.399748696975	0.0034391	0.00649874	0.5976734670754946	0.956656
HEI	101.035734127816_17.5761264681105	-0.0081783	0.00724619	0.26136099237369403	0.8868821608252471
HEI	101.0522765_16.08063791	-0.00497513	0.00615793	0.42077513489878215	0.9237305694900361
HEI	101.052415085174_449.879869191963	0.00220966	0.00301686	0.46536779072599765	0.9309593962538806
HEI	101.059300385423_69.8886067380027	0.00550969	0.0071722	0.44391596840314573	0.9250295174671588
HEI	101.060680035303_168.302823675031	-0.00525097	0.00733483	0.47548257377781133	0.9333951702303825
HEI	101.0607707_26.70867785	0.00403577	0.00631192	0.52382	0.9399352885960608
HEI	101.060879359868_70.3575164995575	0.00403847	0.00654313	0.538297	0.9441347840316364
HEI	101.062246470564_235.390711188463	0.00455528	0.0069237	0.5118786689779335	0.9387146235715891
HEI	101.070488792504_236.762887663778	-0.000885235	0.00727894	0.9034118082325828	0.9971002769114462
HEI	101.070504330701_272.048388487896	-0.00637369	0.00740603	0.3912139774414536	0.9162796237288418
HEI	101.0784238_31.04645401	0.00170463	0.00719375	0.8131017565707578	0.9852765778050329
HEI	101.07853930409_83.5793412576075	0.00153412	0.00703651	0.8277910738706574	0.9869580654170943
HEI	101.078624118637_233.41726905111	4.697779688795644e-4	0.00709788	0.9473429624284339	0.9993779505094912
HEI	101.079029040968_53.6315662150988	-0.00338163	0.00655487	0.6069007737721367	0.9576848190777958
HEI	101.106837621488_374.536838510164	0.011532272078528404	0.00663459	0.0848058	0.8051545152195569
HEI	101.3230639_406.7858972	-0.00447635	0.00722004	0.53647	0.942811
HEI	101.553135847786_449.52249054581	8.443866358638242e-4	0.00723344	0.907271	0.9971002769114462
HEI	101.580653065036_369.830331339237	0.00759807	0.0070887	0.2859906822160971	0.8933808510495764
HEI	101.6450894_426.4050694	-0.00187785	0.00590866	0.7511936858726943	0.9769821990576818
HEI	101.9239879_20.0045265	0.00244073	0.00673875	0.7178606965131782	0.9715095133882827
HEI	101.9241296_442.7466218	0.00534291	0.00717853	0.45819310956390424	0.9295446872464858
HEI	101.9241475_278.4874102	0.00804046	0.00694194	0.24912358278904692	0.8813734172584554
HEI	101.933848241448_344.246750088182	-0.00883764	0.0068018	0.19639238374509008	0.8620216043780886
HEI	101.980972640862_442.255092383235	0.00108074	0.00665969	0.8713648878397176	0.9916700763335651
HEI	1010.01655908331_193.648617775324	-0.00596909	0.00713976	0.4048393035824338	0.9203160730350457
HEI	1010.27673677329_191.981404186321	0.00941446	0.00718479	0.19265011964578965	0.8620216043780886
HEI	1010.31106478031_312.636138956545	-0.000863707	0.00658299	0.8958402222619312	0.9966354487713908
HEI	1010.51739439828_193.358673315253	0.00213325	0.0069351	0.7589322375149642	0.9787383625206538
HEI	1010.77228566137_190.849050611201	0.00806295	0.00591974	0.17580032406095092	0.8572475442592687
HEI	1010.780709_334.7918142	-0.000464875	0.00369288	0.9000396818522802	0.9971002769114462
HEI	1011.01654629099_194.283353288526	0.00720348	0.00691991	0.3000319900077763	0.8980267889424662
HEI	1011.25980738369_193.268471623878	0.00711131	0.00696656	0.3094660603634748	0.898121
HEI	1011.27719844629_190.875154379038	-0.00170823	0.00336625	0.6127888749445642	0.9576848190777958
HEI	1011.51551753836_192.814133715096	0.00286696	0.00730688	0.6955033271289229	0.9684863422507749
HEI	1011.77371532994_190.910276929978	9.663605210314145e-4	0.0068355	0.8878177454316766	0.9954200073600628
HEI	1011.78415_334.7612936	-0.00219451	0.00350229	0.5321472051059986	0.941779
HEI	1012.00685120322_190.338445394814	-0.000529702	0.00695351	0.9394078962837543	0.9993779505094912
HEI	1012.27043126295_192.344057832178	0.00493363	0.00637535	0.44057413289709635	0.9249482651686205
HEI	1012.51288171957_193.83187830712	0.00641245	0.00710884	0.36888915265299393	0.9122044962573714
HEI	1012.69404871024_186.184344642082	5.604612989268734e-4	0.00715992	0.937741	0.9993779505094912
HEI	1012.75903474293_192.398288366658	1.9803456424277165e-4	0.00673309	0.9765860064744779	0.9995054715708551
HEI	1012.796358_368.7530317	-0.00520148	0.00660412	0.43251698259168714	0.9249482651686205
HEI	1013.01610575465_193.252314876423	0.00201454	0.00695528	0.7726026921876088	0.9810150484522939
HEI	1013.26477470295_192.353376645266	0.0186227	0.00699874	0.00888865	0.627977
HEI	1013.51204103235_193.247159297881	0.014639628080258853	0.00699816	0.0386081	0.7210397747552072
HEI	1013.654058_304.3997674	0.00452031	0.00701322	0.5204860370432589	0.9399352885960608
HEI	1013.65658977258_201.89577803784	0.00533139	0.00702769	0.44960165184668544	0.927831
HEI	1013.68686562873_189.147891534847	0.00213719	0.00694262	0.7587541031245033	0.9787383625206538
HEI	1013.76321151235_192.103773887642	-0.0024361	0.00693066	0.7258487004406626	0.9725309392917935
HEI	1013.784327_18.12128539	-0.000790386	0.00323721	0.807537	0.9852470005444752
HEI	1013.799259_368.3487029	-0.00510635	0.00648773	0.4328282116200982	0.9249482651686205
HEI	1014.155937_307.1307953	0.006889	0.00641533	0.28510646605406553	0.8932628195182813
HEI	1014.26175805934_194.639019697199	0.00849206	0.00686839	0.21878712400218908	0.8662679598010973
HEI	1014.35266232902_190.347925525608	0.00201399	0.00693051	0.7718738810290983	0.9809725421566271
HEI	1014.657487_307.2326928	0.0072664	0.00700942	0.30203158107310984	0.8980267889424662
HEI	1014.66058470175_201.884085328502	0.00267597	0.0067471	0.6923765955061829	0.9676809461393582
HEI	1014.75613442764_194.269048896681	0.00126492	0.00697479	0.8564014718055779	0.9902189016413108
HEI	1014.79070336865_313.477643117088	0.00375728	0.00554139	0.4990850345500659	0.9374481239870858
HEI	1014.807297_368.2838212	-0.00504585	0.00518974	0.3329196581904327	0.9042431811453941
HEI	1015.02491009122_189.436966491299	0.011208790366338232	0.00694817	0.10939494800507903	0.8309042397997143
HEI	1015.28995445035_313.259177154825	-0.000325232	0.00517496	0.9499954026470044	0.9993779505094912
HEI	1015.670857_306.7204109	5.744384792537169e-4	0.00697215	0.9344770203613352	0.9993779505094912
HEI	1015.67309986339_202.592865100053	0.00621944	0.00687616	0.3675928788872549	0.9111676755154078
HEI	1015.68917636649_187.995533218157	0.00390266	0.00700734	0.5786327073182957	0.9538320314171992
HEI	1015.78068752553_313.107959311698	0.00724668	0.00714234	0.3123857642682216	0.8983179286181383
HEI	1015.813893_368.308146	-0.00324719	0.00538136	0.5474017479295461	0.9458039741503373
HEI	1016.28582821917_313.199651316206	0.012308385167162079	0.0051176	0.0177353	0.6439906350928989
HEI	1016.34866057122_187.180878323094	-0.00365017	0.00704938	0.6055752048816976	0.9576848190777958
HEI	1016.675288_306.6730994	0.00595625	0.00693237	0.3919906650625449	0.9162796237288418
HEI	1016.67646601757_202.887536899306	1.1663448703971437e-4	0.00681404	0.9863725919506856	0.9995054715708551
HEI	1016.7894717311_308.573203753885	0.011203869802288522	0.00466411	0.017872469653865238	0.6439906350928989
HEI	1016.793196_18.95690622	0.011088602459756377	0.00427611	0.0107238	0.6371858420142739
HEI	1017.00723549329_186.291604381382	-0.00751728	0.00711283	0.2927519768849807	0.8966402858805976
HEI	1017.29516_18.84657931	0.00576477	0.00436378	0.18906236288092163	0.8620216043780886
HEI	1017.29581379089_308.669580679657	0.00354357	0.00586539	0.5469139189794479	0.9455301855214785
HEI	1017.68105049727_189.525138962108	-0.00305876	0.00713247	0.6688213366225741	0.9643712302215154
HEI	1017.686887_314.3311744	0.00403745	0.00702593	0.5666315490603251	0.9498708854421437
HEI	1017.6875953592_202.684433104493	0.00354495	0.00700444	0.6137381978749963	0.9576848190777958
HEI	1017.794941_18.84087099	0.00311988	0.0051903	0.5489378902398656	0.9466119283407997
HEI	1017.79591625281_308.691995688318	0.00485777	0.00597835	0.4181211275863732	0.9237305694900361
HEI	1017.99597194503_188.522224503809	0.0098305	0.00681104	0.15160286792129338	0.8513119859033548
HEI	1018.34565361459_189.261812340014	0.00402036	0.00677849	0.554256	0.9471803118644612
HEI	1018.690651_314.3235375	0.0036843	0.00699996	0.5996544380348406	0.9568134222895522
HEI	1018.6908402515_202.069464218818	0.00418933	0.00704126	0.5530131089979669	0.9471803118644612
HEI	1018.69323893769_187.403164293558	0.0118272	0.00690166	0.0892362	0.8161293586721978
HEI	1019.01619609061_189.091528128457	-0.00375547	0.00709124	0.5973978889672136	0.9566071152025496
HEI	1019.33956257328_188.745139518554	-0.00296751	0.00689901	0.6678877891133786	0.9643712302215154
HEI	1019.695086_312.9852916	0.00104522	0.00700752	0.8816862666010952	0.994418
HEI	1019.70398580275_201.441040921662	0.00446821	0.00706418	0.5282840534129611	0.9401980392992464
HEI	1019.71670191379_306.651979749521	-0.00659149	0.00639114	0.30450449117437434	0.8980267889424662
HEI	102.019765521385_277.941419119187	-0.0140573	0.00693714	0.044999	0.7232402177841105
HEI	102.027840531794_116.128007420634	0.016426829131435575	0.00671012	0.015846935630995256	0.6439906350928989
HEI	102.027852585376_309.718133738509	0.011688758192366677	0.00681401	0.0889188	0.8147552715197264
HEI	102.0332517_10.9755384	-0.00311766	0.00248944	0.21293815556547424	0.865874
HEI	102.038261281459_204.649330178154	-0.00232876	0.00495154	0.6390093200678686	0.9600225030710801
HEI	102.044662198985_238.661001718385	0.00351755	0.00524068	0.5034154170126958	0.9377144366722546
HEI	102.046365488569_308.422157924976	0.015013833806081239	0.00673193	0.027638881286838807	0.6761748355289483
HEI	102.051157224257_449.523115042383	0.00404971	0.00720987	0.5754018329076623	0.9526774037365808
HEI	102.0543343_22.31843701	0.00934485	0.00528995	0.0799153	0.7967137579359351
HEI	102.054452649953_279.384466437845	0.00609326	0.00713067	0.3945663955500519	0.9164667759571226
HEI	102.0560203_19.57774109	0.016368162880057956	0.00657055	0.014135573153358191	0.6439906350928989
HEI	102.056146365999_329.01710572395	0.014479972714489628	0.00704517	0.0420756	0.7210496781729059
HEI	102.057421339245_146.238699597606	-0.00146009	0.00725664	0.8408862647484519	0.9891353514557976
HEI	102.059442627733_146.812400935627	0.00400009	0.00706212	0.5721969934612213	0.9514581608407636
HEI	102.0655818_21.89885511	-0.00417359	0.00723122	0.5649388984105017	0.9494726641185491
HEI	102.066144499987_146.207606447067	8.416913858687608e-4	0.00724634	0.9077296514164108	0.9971002769114462
HEI	102.073733135979_145.461717741319	-0.00587452	0.0069952	0.4027375807569684	0.9197583254192778
HEI	102.073767507495_273.855963003568	-0.00652275	0.00706366	0.35768752012609417	0.9071162190513707
HEI	102.073768638019_237.527935369268	-1.30905e-05	0.00732967	0.9985780511427533	0.9999411307477598
HEI	102.090816197934_255.257782065469	0.0157358	0.00705148	0.0275485	0.6761748355289483
HEI	102.090828227873_73.0895513142205	-0.00877028	0.00667988	0.19177246198268033	0.8620216043780886
HEI	102.127229470797_265.78638799057	0.00820825	0.00701928	0.244625	0.8806792697639678
HEI	102.12723701533_225.653037969605	5.74765190803587e-4	0.00688931	0.9336534006347597	0.9993779505094912
HEI	102.326244869283_194.315695957762	-0.00146259	0.00337449	0.6655049349536817	0.9642171597515655
HEI	102.531542569982_307.688501504621	0.00633278	0.00480126	0.18975081958311937	0.8620216043780886
HEI	102.5316529_16.38322975	-0.00270272	0.00235706	0.2538662346776498	0.8851703665641256
HEI	102.5348673_11.71256224	-0.00262622	0.00234557	0.26515719258550136	0.8882398128347384
HEI	102.748423846727_444.613794449754	-0.0013512	0.00609047	0.8248133430061265	0.9863453193044159
HEI	102.956791_20.96292899	0.010915002655333595	0.00580829	0.0627036	0.7705135342874462
HEI	102.95691425368_16.249681119585	0.00404839	0.00641222	0.5290396990263608	0.9403955104975242
HEI	102.956922097082_202.294217504431	-0.00895926	0.00622585	0.1528086861675611	0.8513119859033548
HEI	102.956923720459_144.067420266613	0.00547161	0.00680958	0.4233058515937872	0.9237305694900361
HEI	102.96286276135_423.30222626737	-0.00643709	0.00369122	0.0838044	0.8051545152195569
HEI	102.9696301_15.91992834	-0.00178376	0.00263885	0.5004005208832435	0.9377144366722546
HEI	1020.01199877427_189.795238012093	5.145340396963507e-4	0.00709499	0.9423112942122358	0.9993779505094912
HEI	1020.13266707121_204.052484049378	0.00745453	0.00728472	0.30827247611332886	0.898121
HEI	1020.132693_306.8987241	0.00368405	0.00702964	0.601219	0.9572699234122574
HEI	1020.13833848488_312.761235362974	0.00812162	0.00668586	0.22690867980621712	0.8721716540093672
HEI	1020.632687_306.8478457	0.010344349890902667	0.00708948	0.1472134003302838	0.8482550776958757
HEI	1020.6338339196_203.430875834785	0.00354196	0.00659662	0.5923320550509796	0.9563234662925069
HEI	1020.67660652366_192.514649371037	0.00265395	0.00704878	0.7072182403960128	0.9695385653823935
HEI	1020.69759_311.8378194	-0.000433961	0.0064416	0.9464032640302042	0.9993779505094912
HEI	1020.70757208337_201.429796285503	-0.000425598	0.00687809	0.9507661416263475	0.9993779505094912
HEI	1021.13323637305_203.625542267413	0.00177842	0.00735418	0.8093394100757163	0.9852470005444752
HEI	1021.133807_306.8775743	0.00828081	0.00708801	0.24506711483574084	0.8806792697639678
HEI	1021.635209_306.518381	0.00396666	0.00689391	0.566135	0.9496338016305126
HEI	1021.71083075_201.342206764195	0.00611464	0.00652058	0.3503072533144982	0.905969
HEI	1021.76452373823_316.03389100307	-0.00422904	0.00617544	0.49481458992246696	0.9363689609492558
HEI	1021.771603_18.13765615	-0.000622183	0.00303983	0.8381802417518672	0.9890715260582557
HEI	1022.02273479738_184.698178476917	0.010183	0.00720885	0.1604374156959058	0.8513119859033548
HEI	1022.26263545469_318.423232266304	-0.00904318	0.00708672	0.20445689192360833	0.8621881620556325
HEI	1022.516541_337.4707181	-0.00892526	0.00722563	0.2192224918905441	0.8662679598010973
HEI	1022.52055252996_190.633686308287	0.00327348	0.00693085	0.6375883283308572	0.9600225030710801
HEI	1022.69872928557_163.559308824503	-0.00385277	0.00712938	0.589943	0.9554519267792454
HEI	1022.7132049422_201.952684148562	3.982605595175921e-4	0.00613047	0.9483134499989396	0.9993779505094912
HEI	1022.735008_19.40200205	-0.0109222	0.00528791	0.0410839	0.7210496781729059
[truncated: 46,111 more rows]

## Sheet: Table S7
Table S7: Annotated metabolites significantly associated with either HEI or DASH after adjustment for kilocalories.
[truncated: 35 more rows]

[truncated: 1 more sheets: Table S8]
